# Supplementary material for: Effect of shampoo, conditioner and permanent waving on the molecular structure of human hair
Source: PeerJ. 2015 Oct 1;3:e1296. doi: 10.7717/peerj.1296 (PMC4636411; doi:10.7717/peerj.1296)
Supplement: Supplemental Information 1 [file peerj-03-1296-s001.zip]

Archive with 17 entries (17 files):
- Effect of shampoo, conditioner and permanent waving on the molecular structure of human hair_RawData/nonpermed_conditioner.mat
- Effect of shampoo, conditioner and permanent waving on the molecular structure of human hair_RawData/nonpermed_nontreated.mat
- Effect of shampoo, conditioner and permanent waving on the molecular structure of human hair_RawData/nonpermed_shampoo.mat
- Effect of shampoo, conditioner and permanent waving on the molecular structure of human hair_RawData/nonpermed_shampoo_conditioner.mat
- Effect of shampoo, conditioner and permanent waving on the molecular structure of human hair_RawData/PeerJ_load_data.m
- Effect of shampoo, conditioner and permanent waving on the molecular structure of human hair_RawData/permed_Conditioner.mat
- Effect of shampoo, conditioner and permanent waving on the molecular structure of human hair_RawData/permed_nontreated.mat
- Effect of shampoo, conditioner and permanent waving on the molecular structure of human hair_RawData/permed_shampoo.mat
- Effect of shampoo, conditioner and permanent waving on the molecular structure of human hair_RawData/permed_shampoo_conditioner.mat
- Effect of shampoo, conditioner and permanent waving on the molecular structure of human hair_RawData/SAXS_nonpermed_conditioner.ras
- Effect of shampoo, conditioner and permanent waving on the molecular structure of human hair_RawData/SAXS_nonpermed_nontreated.ras
- Effect of shampoo, conditioner and permanent waving on the molecular structure of human hair_RawData/SAXS_nonpermed_shampoo.ras
- Effect of shampoo, conditioner and permanent waving on the molecular structure of human hair_RawData/SAXS_nonpermed_shampoo_conditioner.ras
- Effect of shampoo, conditioner and permanent waving on the molecular structure of human hair_RawData/SAXS_permed_conditioner.ras
- Effect of shampoo, conditioner and permanent waving on the molecular structure of human hair_RawData/SAXS_permed_shampoo.ras
- Effect of shampoo, conditioner and permanent waving on the molecular structure of human hair_RawData/SAXS_permed_shampoo_conditioner.ras
- Effect of shampoo, conditioner and permanent waving on the molecular structure of human hair_RawData/SAXS_permed_untreated.ras
