# Supplementary material for: Effect of shampoo, conditioner and permanent waving on the molecular structure of human hair
Source: PeerJ. 2015 Oct 1;3:e1296. doi: 10.7717/peerj.1296 (PMC4636411; doi:10.7717/peerj.1296)
Supplement: Supplemental Information 1 [file peerj-03-1296-s001.zip › Effect of shampoo, conditioner and permanent waving on the molecular structure of human hair_RawData/SAXS_nonpermed_conditioner.ras]

*RAS_DATA_START
*RAS_HEADER_START
*DISP_FMT_X "%.2f"
*DISP_FMT_Y "%.0f"
*DISP_FULLSCALE "725870583.9360001100"
*DISP_LINE_COLOR "255.0000000000"
*DISP_LINE_STYLE "0.0000000000"
*DISP_LINE_WIDTH "0.2500000000"
*DISP_NOTE "Collected Data-7"
*DISP_OFFSET_Y "0.0000000000"
*DISP_PEAKSEARCH_UNIT_Y "cps"
*DISP_RANGE_BOTTOM "0.0000000000"
*DISP_RANGE_LEFT "0.0000000000"
*DISP_RANGE_LOGCUTOFF "0.0100000000"
*DISP_RANGE_RIGHT "5.0000000000"
*DISP_RANGE_TOP "725870583.9360001100"
*DISP_SCALE_MODE_Y "0.0000000000"
*DISP_TAB_NAME "Theta/2-Theta"
*DISP_TITLE_Y "Intensity"
*DISP_UNIT_Y "cps"
*DISP_WINDOW_NAME "MSG_MACROENGINE"
*FILE_COMMENT " "
*FILE_MD5 ""
*FILE_MEMO " "
*FILE_OPERATOR "Administrator"
*FILE_SAMPLE " "
*FILE_TYPE "RAS_RAW"
*FILE_USERGROUP "System Manager"
*FILE_VERSION "1.0000000000"
*HW_ATTACHMENT_ID "ATT0022"
*HW_ATTACHMENT_NAME "RxRy|RxRy"
*HW_COUNTER_ID-0 "CUT0021"
*HW_COUNTER_ID-1 "CUT0020"
*HW_COUNTER_ID-2 ""
*HW_COUNTER_ID-3 "CSL0021"
*HW_COUNTER_ID-4 "CMC0021"
*HW_COUNTER_NAME-0 "SC-70|SC-70"
*HW_COUNTER_NAME-1 "None|None"
*HW_COUNTER_NAME-2 ""
*HW_COUNTER_NAME-3 "BBM|BBM"
*HW_COUNTER_NAME-4 "oímN[^|Detector monochromator"
*HW_COUNTER_SELECT_NAME "SC-70|SC-70"
*HW_ECP_HV "631.0000000000"
*HW_ECP_HV_UNIT "V"
*HW_GONIOMETER_ID "GON0024"
*HW_GONIOMETER_NAME "SmartLab(In-plane)|SmartLab(In-plane)"
*HW_GONIOMETER_RADIUS-0 "90.0"
*HW_GONIOMETER_RADIUS-1 "114.0"
*HW_GONIOMETER_RADIUS-2 "190.0"
*HW_GONIOMETER_RADIUS-3 "300.0"
*HW_GONIOMETER_RADIUS-4 "187.0"
*HW_GONIOMETER_RADIUS-5 "300.0"
*HW_GONIOMETER_RADIUS-6 "113.0"
*HW_GONIOMETER_RADIUS-7 "331.0"
*HW_I_OPT_ID-0 "CBO0021"
*HW_I_OPT_ID-1 "ICR0023"
*HW_I_OPT_ID-2 "ISL0021"
*HW_I_OPT_ID-3 "ISO0021"
*HW_I_OPT_ID-4 "IAD0021"
*HW_I_OPT_ID-5 "IPR0001"
*HW_I_OPT_NAME-0 "CBOjbg|CBO unit"
*HW_I_OPT_NAME-1 "WüËõwjbg|Standard incident optical unit"
*HW_I_OPT_NAME-2 "WüËXbg{bNX|Standard incident slit box"
*HW_I_OPT_NAME-3 "üË½sXbg|Incident parallel slit"
*HW_I_OPT_NAME-4 "·è§ÀXbg|Length limiting slit"
*HW_I_OPT_NAME-5 "None|None"
*HW_R_ATTENUATER_AUTOMODE "1"
*HW_R_OPT_ID-0 "RSS0021"
*HW_R_OPT_ID-1 "RCR0022"
*HW_R_OPT_ID-2 "RSO0021"
*HW_R_OPT_ID-3 "RRS0021"
*HW_R_OPT_ID-4 "ATN0021"
*HW_R_OPT_ID-5 "RFL0021"
*HW_R_OPT_ID-6 "RAD0021"
*HW_R_OPT_NAME-0 "WóõXbg{bNX1|Standard receiving slit box # 1"
*HW_R_OPT_NAME-1 "Wóõõwjbg1|Standard receiving unit # 1"
*HW_R_OPT_NAME-2 "Wóõõwjbg2|Standard receiving optical unit # 2"
*HW_R_OPT_NAME-3 "WóõXbg{bNX2|Standard receiving slit box # 2"
*HW_R_OPT_NAME-4 "WAbel[^|Standard Attenuator"
*HW_R_OPT_NAME-5 "Cu KÀ|Cu K-beta"
*HW_R_OPT_NAME-6 "²®póõXbg|Alignment receiving slit"
*HW_SAMPLE_HOLDER_ID "SMP0026"
*HW_SAMPLE_HOLDER_NAME "Z-ÓXe[W|Z-Phi Stage"
*HW_XG_CURRENT_MAX "200"
*HW_XG_CURRENT_MIN "10"
*HW_XG_CURRENT_RESOLUTION "2"
*HW_XG_CURRENT_UNIT "mA"
*HW_XG_FOCUS ""
*HW_XG_FOCUS_TYPE "Normal"
*HW_XG_ID ""
*HW_XG_NAME "9kW JúÇ(45kV 200mA ID:1700)|9kW Rotating anode(45kV 200mA ID:1700)"
*HW_XG_TARGET_ATOMIC_NUMBER "29.0000000000"
*HW_XG_TARGET_NAME "Cu"
*HW_XG_TYPE "Rota"
*HW_XG_VOLTAGE_MAX "45"
*HW_XG_VOLTAGE_MIN "20"
*HW_XG_VOLTAGE_RESOLUTION "2"
*HW_XG_VOLTAGE_UNIT "kV"
*HW_XG_WATT_MAX "9"
*HW_XG_WATT_UNIT "kW"
*HW_XG_WAVE_LENGTH_ALPHA1 "1.540593"
*HW_XG_WAVE_LENGTH_ALPHA2 "1.544414"
*HW_XG_WAVE_LENGTH_BETA "1.392250"
*MEAS_COND_AXIS_NAME-0 "Theta/2-Theta"
*MEAS_COND_AXIS_NAME-1 "2-Theta"
*MEAS_COND_AXIS_NAME-2 "Omega"
*MEAS_COND_AXIS_NAME-3 "2-Theta/Omega"
*MEAS_COND_AXIS_NAME-4 "Phi"
*MEAS_COND_AXIS_NAME-5 "2-ThetaChi"
*MEAS_COND_AXIS_NAME-6 "2-ThetaChi/Phi"
*MEAS_COND_AXIS_NAME-7 "Alpha"
*MEAS_COND_AXIS_NAME-8 "Beta"
*MEAS_COND_AXIS_NAME-9 "Z"
*MEAS_COND_AXIS_NAME-10 "Rx"
*MEAS_COND_AXIS_NAME-11 "Ry"
*MEAS_COND_AXIS_NAME-12 "Attenuator"
*MEAS_COND_AXIS_NAME-13 "Theta_s"
*MEAS_COND_AXIS_NAME-14 "Theta_d"
*MEAS_COND_AXIS_NAME-15 "Ts"
*MEAS_COND_AXIS_NAME-16 "M"
*MEAS_COND_AXIS_NAME-17 "Incident slit"
*MEAS_COND_AXIS_NAME-18 ""
*MEAS_COND_AXIS_NAME-19 "Zs"
*MEAS_COND_AXIS_NAME-20 "Receiving slit # 1"
*MEAS_COND_AXIS_NAME-21 ""
*MEAS_COND_AXIS_NAME-22 "Receiving slit # 2"
*MEAS_COND_AXIS_NAME-23 ""
*MEAS_COND_AXIS_NAME-24 "Zd"
*MEAS_COND_AXIS_NAME-25 "CBO selection slit"
*MEAS_COND_AXIS_NAME-26 "Incident monochromator"
*MEAS_COND_AXIS_NAME-27 "Incident parallel slit"
*MEAS_COND_AXIS_NAME-28 "Length limiting slit"
*MEAS_COND_AXIS_NAME-29 "Center slit"
*MEAS_COND_AXIS_NAME-30 "Filter"
*MEAS_COND_AXIS_NAME-31 "Receiving optical device"
*MEAS_COND_AXIS_NAME-32 "Receiving parallel slit"
*MEAS_COND_AXIS_NAME-33 "Alignment receiving slit"
*MEAS_COND_AXIS_NAME-34 "Diffracted beam monochromator"
*MEAS_COND_AXIS_NAME-35 "Monochromator slit"
*MEAS_COND_AXIS_NAME-36 "2-ThetaB"
*MEAS_COND_AXIS_NAME-37 "Primary beam"
*MEAS_COND_AXIS_NAME-38 "HV"
*MEAS_COND_AXIS_NAME-39 "PHA"
*MEAS_COND_AXIS_NAME_INTERNAL-0 "TwoThetaTheta"
*MEAS_COND_AXIS_NAME_INTERNAL-1 "TwoTheta"
*MEAS_COND_AXIS_NAME_INTERNAL-2 "Omega"
*MEAS_COND_AXIS_NAME_INTERNAL-3 "TwoThetaOmega"
*MEAS_COND_AXIS_NAME_INTERNAL-4 "Phi"
*MEAS_COND_AXIS_NAME_INTERNAL-5 "TwoThetaChi"
*MEAS_COND_AXIS_NAME_INTERNAL-6 "TwoThetaChiPhi"
*MEAS_COND_AXIS_NAME_INTERNAL-7 "Alpha"
*MEAS_COND_AXIS_NAME_INTERNAL-8 "Beta"
*MEAS_COND_AXIS_NAME_INTERNAL-9 "Z"
*MEAS_COND_AXIS_NAME_INTERNAL-10 "Rx"
*MEAS_COND_AXIS_NAME_INTERNAL-11 "Ry"
*MEAS_COND_AXIS_NAME_INTERNAL-12 "Attenuator"
*MEAS_COND_AXIS_NAME_INTERNAL-13 "ThetaS"
*MEAS_COND_AXIS_NAME_INTERNAL-14 "ThetaD"
*MEAS_COND_AXIS_NAME_INTERNAL-15 "Ts"
*MEAS_COND_AXIS_NAME_INTERNAL-16 "CBO-M"
*MEAS_COND_AXIS_NAME_INTERNAL-17 "IncidentSlitBox"
*MEAS_COND_AXIS_NAME_INTERNAL-18 "IncidentSlitBox-_Axis"
*MEAS_COND_AXIS_NAME_INTERNAL-19 "Zs"
*MEAS_COND_AXIS_NAME_INTERNAL-20 "ReceivingSlitBox1"
*MEAS_COND_AXIS_NAME_INTERNAL-21 "ReceivingSlitBox1-_Axis"
*MEAS_COND_AXIS_NAME_INTERNAL-22 "ReceivingSlitBox2"
*MEAS_COND_AXIS_NAME_INTERNAL-23 "ReceivingSlitBox2-_Axis"
*MEAS_COND_AXIS_NAME_INTERNAL-24 "ReceivingSlitBox2-Zd"
*MEAS_COND_AXIS_NAME_INTERNAL-25 "CBO"
*MEAS_COND_AXIS_NAME_INTERNAL-26 "IncidentMonochromator"
*MEAS_COND_AXIS_NAME_INTERNAL-27 "IncidentSollerSlit"
*MEAS_COND_AXIS_NAME_INTERNAL-28 "IncidentAxdSlit"
*MEAS_COND_AXIS_NAME_INTERNAL-29 "CenterSlit"
*MEAS_COND_AXIS_NAME_INTERNAL-30 "Filter"
*MEAS_COND_AXIS_NAME_INTERNAL-31 "ReceivingOptics"
*MEAS_COND_AXIS_NAME_INTERNAL-32 "ReceivingSollerSlit"
*MEAS_COND_AXIS_NAME_INTERNAL-33 "ReceivingAxdSlit"
*MEAS_COND_AXIS_NAME_INTERNAL-34 "CounterMonochromator"
*MEAS_COND_AXIS_NAME_INTERNAL-35 "CounterSlit"
*MEAS_COND_AXIS_NAME_INTERNAL-36 "TwoThetaB"
*MEAS_COND_AXIS_NAME_INTERNAL-37 "IncidentPrimary"
*MEAS_COND_AXIS_NAME_INTERNAL-38 "HV"
*MEAS_COND_AXIS_NAME_INTERNAL-39 "PHA"
*MEAS_COND_AXIS_NAME_MAGICNO-0 "83951616.0000000000"
*MEAS_COND_AXIS_NAME_MAGICNO-1 "268632064.0000000000"
*MEAS_COND_AXIS_NAME_MAGICNO-2 "268500992.0000000000"
*MEAS_COND_AXIS_NAME_MAGICNO-3 "83951616.0000000000"
*MEAS_COND_AXIS_NAME_MAGICNO-4 "268500992.0000000000"
*MEAS_COND_AXIS_NAME_MAGICNO-5 "268632064.0000000000"
*MEAS_COND_AXIS_NAME_MAGICNO-6 "83951616.0000000000"
*MEAS_COND_AXIS_NAME_MAGICNO-7 "17039360.0000000000"
*MEAS_COND_AXIS_NAME_MAGICNO-8 "17039360.0000000000"
*MEAS_COND_AXIS_NAME_MAGICNO-9 "285278208.0000000000"
*MEAS_COND_AXIS_NAME_MAGICNO-10 "285278208.0000000000"
*MEAS_COND_AXIS_NAME_MAGICNO-11 "285278208.0000000000"
*MEAS_COND_AXIS_NAME_MAGICNO-12 "17301505.0000000000"
*MEAS_COND_AXIS_NAME_MAGICNO-13 "131072.0000000000"
*MEAS_COND_AXIS_NAME_MAGICNO-14 "131072.0000000000"
*MEAS_COND_AXIS_NAME_MAGICNO-15 "318898176.0000000000"
*MEAS_COND_AXIS_NAME_MAGICNO-16 "285343744.0000000000"
*MEAS_COND_AXIS_NAME_MAGICNO-17 "22020097.0000000000"
*MEAS_COND_AXIS_NAME_MAGICNO-18 "25165824.0000000000"
*MEAS_COND_AXIS_NAME_MAGICNO-19 "318898176.0000000000"
*MEAS_COND_AXIS_NAME_MAGICNO-20 "23068673.0000000000"
*MEAS_COND_AXIS_NAME_MAGICNO-21 "25165824.0000000000"
*MEAS_COND_AXIS_NAME_MAGICNO-22 "23068673.0000000000"
*MEAS_COND_AXIS_NAME_MAGICNO-23 "25165824.0000000000"
*MEAS_COND_AXIS_NAME_MAGICNO-24 "285343744.0000000000"
*MEAS_COND_AXIS_NAME_MAGICNO-25 "20971521.0000000000"
*MEAS_COND_AXIS_NAME_MAGICNO-26 "1.0000000000"
*MEAS_COND_AXIS_NAME_MAGICNO-27 "20971521.0000000000"
*MEAS_COND_AXIS_NAME_MAGICNO-28 "20971521.0000000000"
*MEAS_COND_AXIS_NAME_MAGICNO-29 "20971521.0000000000"
*MEAS_COND_AXIS_NAME_MAGICNO-30 "20971521.0000000000"
*MEAS_COND_AXIS_NAME_MAGICNO-31 "20971521.0000000000"
*MEAS_COND_AXIS_NAME_MAGICNO-32 "20971521.0000000000"
*MEAS_COND_AXIS_NAME_MAGICNO-33 "20971521.0000000000"
*MEAS_COND_AXIS_NAME_MAGICNO-34 "20971521.0000000000"
*MEAS_COND_AXIS_NAME_MAGICNO-35 "20971521.0000000000"
*MEAS_COND_AXIS_NAME_MAGICNO-36 "17039360.0000000000"
*MEAS_COND_AXIS_NAME_MAGICNO-37 "20971521.0000000000"
*MEAS_COND_AXIS_NAME_MAGICNO-38 "0.0000000000"
*MEAS_COND_AXIS_NAME_MAGICNO-39 "0.0000000000"
*MEAS_COND_AXIS_OFFSET-0 "-"
*MEAS_COND_AXIS_OFFSET-1 "1.1813000000"
*MEAS_COND_AXIS_OFFSET-2 "0.9108000000"
*MEAS_COND_AXIS_OFFSET-3 "-"
*MEAS_COND_AXIS_OFFSET-4 "0.0000000000"
*MEAS_COND_AXIS_OFFSET-5 "0.1005000000"
*MEAS_COND_AXIS_OFFSET-6 "-"
*MEAS_COND_AXIS_OFFSET-7 "-"
*MEAS_COND_AXIS_OFFSET-8 "-"
*MEAS_COND_AXIS_OFFSET-9 "-"
*MEAS_COND_AXIS_OFFSET-10 "-"
*MEAS_COND_AXIS_OFFSET-11 "-"
*MEAS_COND_AXIS_OFFSET-12 "-"
*MEAS_COND_AXIS_OFFSET-13 "0.9108000000"
*MEAS_COND_AXIS_OFFSET-14 "0.2705000000"
*MEAS_COND_AXIS_OFFSET-15 "-"
*MEAS_COND_AXIS_OFFSET-16 "-"
*MEAS_COND_AXIS_OFFSET-17 "-"
*MEAS_COND_AXIS_OFFSET-18 "-"
*MEAS_COND_AXIS_OFFSET-19 "-"
*MEAS_COND_AXIS_OFFSET-20 "-"
*MEAS_COND_AXIS_OFFSET-21 "-"
*MEAS_COND_AXIS_OFFSET-22 "-"
*MEAS_COND_AXIS_OFFSET-23 "-"
*MEAS_COND_AXIS_OFFSET-24 "-"
*MEAS_COND_AXIS_OFFSET-25 "-"
*MEAS_COND_AXIS_OFFSET-26 "-"
*MEAS_COND_AXIS_OFFSET-27 "-"
*MEAS_COND_AXIS_OFFSET-28 "-"
*MEAS_COND_AXIS_OFFSET-29 "-"
*MEAS_COND_AXIS_OFFSET-30 "-"
*MEAS_COND_AXIS_OFFSET-31 "-"
*MEAS_COND_AXIS_OFFSET-32 "-"
*MEAS_COND_AXIS_OFFSET-33 "-"
*MEAS_COND_AXIS_OFFSET-34 "-"
*MEAS_COND_AXIS_OFFSET-35 "-"
*MEAS_COND_AXIS_OFFSET-36 "-"
*MEAS_COND_AXIS_OFFSET-37 "-"
*MEAS_COND_AXIS_OFFSET-38 "-"
*MEAS_COND_AXIS_OFFSET-39 "-"
*MEAS_COND_AXIS_POSITION-0 "-0.0050000000"
*MEAS_COND_AXIS_POSITION-1 "-0.0050000000"
*MEAS_COND_AXIS_POSITION-2 "-0.0025000000"
*MEAS_COND_AXIS_POSITION-3 "-0.0050000000"
*MEAS_COND_AXIS_POSITION-4 "0.0000000000"
*MEAS_COND_AXIS_POSITION-5 "0.0000000000"
*MEAS_COND_AXIS_POSITION-6 "0.0000000000"
*MEAS_COND_AXIS_POSITION-7 "90.0000000000"
*MEAS_COND_AXIS_POSITION-8 "0.0000000000"
*MEAS_COND_AXIS_POSITION-9 "-7.9270000000"
*MEAS_COND_AXIS_POSITION-10 "0.5900000000"
*MEAS_COND_AXIS_POSITION-11 "0.0000000000"
*MEAS_COND_AXIS_POSITION-12 "1/10000"
*MEAS_COND_AXIS_POSITION-13 "-0.0025000000"
*MEAS_COND_AXIS_POSITION-14 "-0.0025000000"
*MEAS_COND_AXIS_POSITION-15 "-0.9215000000"
*MEAS_COND_AXIS_POSITION-16 "0.0000000000"
*MEAS_COND_AXIS_POSITION-17 "0.200mm"
*MEAS_COND_AXIS_POSITION-18 "0.2000000000"
*MEAS_COND_AXIS_POSITION-19 "-2.0290600000"
*MEAS_COND_AXIS_POSITION-20 "0.200mm"
*MEAS_COND_AXIS_POSITION-21 "0.2000000000"
*MEAS_COND_AXIS_POSITION-22 "0.200mm"
*MEAS_COND_AXIS_POSITION-23 "0.2000000000"
*MEAS_COND_AXIS_POSITION-24 "0.0084400000"
*MEAS_COND_AXIS_POSITION-25 "PB"
*MEAS_COND_AXIS_POSITION-26 "0.0000000000"
*MEAS_COND_AXIS_POSITION-27 "In-plane_PSC_0.5deg"
*MEAS_COND_AXIS_POSITION-28 "10.0mm"
*MEAS_COND_AXIS_POSITION-29 "None"
*MEAS_COND_AXIS_POSITION-30 "None"
*MEAS_COND_AXIS_POSITION-31 "PSA_open"
*MEAS_COND_AXIS_POSITION-32 "In-plane_PSA_0.5deg"
*MEAS_COND_AXIS_POSITION-33 "None"
*MEAS_COND_AXIS_POSITION-34 "None"
*MEAS_COND_AXIS_POSITION-35 "None"
*MEAS_COND_AXIS_POSITION-36 "0.0050000000"
*MEAS_COND_AXIS_POSITION-37 "None"
*MEAS_COND_AXIS_POSITION-38 "631.0000000000"
*MEAS_COND_AXIS_POSITION-39 "546.2500000000"
*MEAS_COND_AXIS_UNIT-0 "deg"
*MEAS_COND_AXIS_UNIT-1 "deg"
*MEAS_COND_AXIS_UNIT-2 "deg"
*MEAS_COND_AXIS_UNIT-3 "deg"
*MEAS_COND_AXIS_UNIT-4 "deg"
*MEAS_COND_AXIS_UNIT-5 "deg"
*MEAS_COND_AXIS_UNIT-6 "deg"
*MEAS_COND_AXIS_UNIT-7 "deg"
*MEAS_COND_AXIS_UNIT-8 "deg"
*MEAS_COND_AXIS_UNIT-9 "mm"
*MEAS_COND_AXIS_UNIT-10 "deg"
*MEAS_COND_AXIS_UNIT-11 "deg"
*MEAS_COND_AXIS_UNIT-12 ""
*MEAS_COND_AXIS_UNIT-13 "deg"
*MEAS_COND_AXIS_UNIT-14 "deg"
*MEAS_COND_AXIS_UNIT-15 "mm"
*MEAS_COND_AXIS_UNIT-16 "pulse"
*MEAS_COND_AXIS_UNIT-17 ""
*MEAS_COND_AXIS_UNIT-18 "mm"
*MEAS_COND_AXIS_UNIT-19 "mm"
*MEAS_COND_AXIS_UNIT-20 ""
*MEAS_COND_AXIS_UNIT-21 "mm"
*MEAS_COND_AXIS_UNIT-22 ""
*MEAS_COND_AXIS_UNIT-23 "mm"
*MEAS_COND_AXIS_UNIT-24 "mm"
*MEAS_COND_AXIS_UNIT-25 ""
*MEAS_COND_AXIS_UNIT-26 ""
*MEAS_COND_AXIS_UNIT-27 ""
*MEAS_COND_AXIS_UNIT-28 ""
*MEAS_COND_AXIS_UNIT-29 ""
*MEAS_COND_AXIS_UNIT-30 ""
*MEAS_COND_AXIS_UNIT-31 ""
*MEAS_COND_AXIS_UNIT-32 ""
*MEAS_COND_AXIS_UNIT-33 ""
*MEAS_COND_AXIS_UNIT-34 ""
*MEAS_COND_AXIS_UNIT-35 ""
*MEAS_COND_AXIS_UNIT-36 "deg"
*MEAS_COND_AXIS_UNIT-37 ""
*MEAS_COND_AXIS_UNIT-38 "V"
*MEAS_COND_AXIS_UNIT-39 "mV"
*MEAS_COND_COUNTER_CNTLOSS_CORR "1.0000000000"
*MEAS_COND_COUNTER_PHABASE "546.2500000000"
*MEAS_COND_COUNTER_PHAWINDOW "878.7500000000"
*MEAS_COND_COUNTER_PHA_UNIT "mV"
*MEAS_COND_COUNTER_TAUDIFF "0.2000000000"
*MEAS_COND_COUNTER_TAUINT "171.6850000000"
*MEAS_COND_IRRADIATION_MODE "OFF"
*MEAS_COND_IRRADIATION_WIDTH ""
*MEAS_COND_OPT_ATTR "Medium resolution parallel beam/RS"
*MEAS_COND_OPT_NAME "@Medium resolution PB"
*MEAS_COND_UNSYMMETRIC_MODE "OFF"
*MEAS_COND_XG_CURRENT "200.0000000000"
*MEAS_COND_XG_VOLTAGE "45.0000000000"
*MEAS_COND_XG_WAVE_TYPE "Ka"
*MEAS_DATA_COUNT "501.0000000000"
*MEAS_SCAN_AXIS_X "Theta/2-Theta"
*MEAS_SCAN_AXIS_X_INTERNAL "TwoThetaTheta"
*MEAS_SCAN_END_TIME "01/09/15 08:54:44"
*MEAS_SCAN_MODE "CONTINUOUS"
*MEAS_SCAN_MONITOR "0"
*MEAS_SCAN_RESOLUTION_X "0.0002"
*MEAS_SCAN_SPEED "0.03"
*MEAS_SCAN_SPEED_UNIT "deg/min"
*MEAS_SCAN_START "0.0000"
*MEAS_SCAN_START_TIME "01/09/15 06:06:14"
*MEAS_SCAN_STEP "0.0100"
*MEAS_SCAN_STOP "5.0000"
*MEAS_SCAN_UNIT_X "deg"
*MEAS_SCAN_UNIT_Y "counts"
*RAS_HEADER_END
*RAS_INT_START
0.0000 746016.0000 16216.6000
0.0100 701848.0000 16216.6000
0.0200 563941.0000 16216.6000
0.0300 385325.0000 16216.6000
0.0400 220346.0000 16216.6000
0.0500 103370.0000 16216.6000
0.0600 533017.0000 1241.0100
0.0700 202545.0000 1241.0100
0.0800 1111580.0000 85.3457
0.0900 535297.0000 85.3457
0.1000 310811.0000 85.3457
0.1100 206392.0000 85.3457
0.1200 150286.0000 85.3457
0.1300 113448.0000 85.3457
0.1400 88921.0000 85.3457
0.1500 71166.0000 85.3457
0.1600 3331520.0000 1.0000
0.1700 2818220.0000 1.0000
0.1800 2376950.0000 1.0000
0.1900 2010570.0000 1.0000
0.2000 1686760.0000 1.0000
0.2100 1400000.0000 1.0000
0.2200 1161300.0000 1.0000
0.2300 952940.0000 1.0000
0.2400 794498.0000 1.0000
0.2500 660278.0000 1.0000
0.2600 556675.0000 1.0000
0.2700 464878.0000 1.0000
0.2800 388209.0000 1.0000
0.2900 318051.0000 1.0000
0.3000 257840.0000 1.0000
0.3100 203954.0000 1.0000
0.3200 155432.0000 1.0000
0.3300 114168.0000 1.0000
0.3400 48592.0000 1.0000
0.3500 26554.0000 1.0000
0.3600 16620.0000 1.0000
0.3700 10788.0000 1.0000
0.3800 7850.0000 1.0000
0.3900 6652.0000 1.0000
0.4000 5942.0000 1.0000
0.4100 5512.0000 1.0000
0.4200 5366.0000 1.0000
0.4300 4870.0000 1.0000
0.4400 4578.0000 1.0000
0.4500 4379.0000 1.0000
0.4600 4270.0000 1.0000
0.4700 3974.0000 1.0000
0.4800 3818.0000 1.0000
0.4900 3557.0000 1.0000
0.5000 3442.0000 1.0000
0.5100 3308.0000 1.0000
0.5200 3112.0000 1.0000
0.5300 2966.0000 1.0000
0.5400 2789.0000 1.0000
0.5500 2629.0000 1.0000
0.5600 2614.0000 1.0000
0.5700 2466.0000 1.0000
0.5800 2418.0000 1.0000
0.5900 2288.0000 1.0000
0.6000 2117.0000 1.0000
0.6100 2045.0000 1.0000
0.6200 2013.0000 1.0000
0.6300 2007.0000 1.0000
0.6400 2032.0000 1.0000
0.6500 1801.0000 1.0000
0.6600 1843.0000 1.0000
0.6700 1769.0000 1.0000
0.6800 1814.0000 1.0000
0.6900 1686.0000 1.0000
0.7000 1744.0000 1.0000
0.7100 1811.0000 1.0000
0.7200 1762.0000 1.0000
0.7300 1676.0000 1.0000
0.7400 1693.0000 1.0000
0.7500 1782.0000 1.0000
0.7600 1672.0000 1.0000
0.7700 1698.0000 1.0000
0.7800 1651.0000 1.0000
0.7900 1708.0000 1.0000
0.8000 1686.0000 1.0000
0.8100 1645.0000 1.0000
0.8200 1710.0000 1.0000
0.8300 1754.0000 1.0000
0.8400 1645.0000 1.0000
0.8500 1570.0000 1.0000
0.8600 1592.0000 1.0000
0.8700 1677.0000 1.0000
0.8800 1610.0000 1.0000
0.8900 1652.0000 1.0000
0.9000 1653.0000 1.0000
0.9100 1682.0000 1.0000
0.9200 1648.0000 1.0000
0.9300 1664.0000 1.0000
0.9400 1792.0000 1.0000
0.9500 1742.0000 1.0000
0.9600 1804.0000 1.0000
0.9700 1808.0000 1.0000
0.9800 1781.0000 1.0000
0.9900 1772.0000 1.0000
1.0000 1829.0000 1.0000
1.0100 1863.0000 1.0000
1.0200 1835.0000 1.0000
1.0300 1886.0000 1.0000
1.0400 1797.0000 1.0000
1.0500 1766.0000 1.0000
1.0600 1846.0000 1.0000
1.0700 1719.0000 1.0000
1.0800 1672.0000 1.0000
1.0900 1570.0000 1.0000
1.1000 1547.0000 1.0000
1.1100 1535.0000 1.0000
1.1200 1351.0000 1.0000
1.1300 1322.0000 1.0000
1.1400 1173.0000 1.0000
1.1500 1126.0000 1.0000
1.1600 1100.0000 1.0000
1.1700 991.0000 1.0000
1.1800 915.0000 1.0000
1.1900 841.0000 1.0000
1.2000 765.0000 1.0000
1.2100 744.0000 1.0000
1.2200 666.0000 1.0000
1.2300 627.0000 1.0000
1.2400 648.0000 1.0000
1.2500 652.0000 1.0000
1.2600 557.0000 1.0000
1.2700 559.0000 1.0000
1.2800 517.0000 1.0000
1.2900 516.0000 1.0000
1.3000 427.0000 1.0000
1.3100 480.0000 1.0000
1.3200 448.0000 1.0000
1.3300 390.0000 1.0000
1.3400 405.0000 1.0000
1.3500 393.0000 1.0000
1.3600 388.0000 1.0000
1.3700 409.0000 1.0000
1.3800 381.0000 1.0000
1.3900 358.0000 1.0000
1.4000 336.0000 1.0000
1.4100 350.0000 1.0000
1.4200 325.0000 1.0000
1.4300 325.0000 1.0000
1.4400 295.0000 1.0000
1.4500 281.0000 1.0000
1.4600 287.0000 1.0000
1.4700 290.0000 1.0000
1.4800 267.0000 1.0000
1.4900 271.0000 1.0000
1.5000 271.0000 1.0000
1.5100 257.0000 1.0000
1.5200 262.0000 1.0000
1.5300 253.0000 1.0000
1.5400 273.0000 1.0000
1.5500 271.0000 1.0000
1.5600 295.0000 1.0000
1.5700 279.0000 1.0000
1.5800 268.0000 1.0000
1.5900 259.0000 1.0000
1.6000 256.0000 1.0000
1.6100 248.0000 1.0000
1.6200 288.0000 1.0000
1.6300 272.0000 1.0000
1.6400 278.0000 1.0000
1.6500 282.0000 1.0000
1.6600 282.0000 1.0000
1.6700 299.0000 1.0000
1.6800 332.0000 1.0000
1.6900 337.0000 1.0000
1.7000 264.0000 1.0000
1.7100 271.0000 1.0000
1.7200 304.0000 1.0000
1.7300 303.0000 1.0000
1.7400 316.0000 1.0000
1.7500 302.0000 1.0000
1.7600 324.0000 1.0000
1.7700 290.0000 1.0000
1.7800 299.0000 1.0000
1.7900 324.0000 1.0000
1.8000 273.0000 1.0000
1.8100 296.0000 1.0000
1.8200 296.0000 1.0000
1.8300 311.0000 1.0000
1.8400 278.0000 1.0000
1.8500 269.0000 1.0000
1.8600 258.0000 1.0000
1.8700 250.0000 1.0000
1.8800 272.0000 1.0000
1.8900 248.0000 1.0000
1.9000 267.0000 1.0000
1.9100 237.0000 1.0000
1.9200 255.0000 1.0000
1.9300 212.0000 1.0000
1.9400 238.0000 1.0000
1.9500 228.0000 1.0000
1.9600 235.0000 1.0000
1.9700 220.0000 1.0000
1.9800 234.0000 1.0000
1.9900 240.0000 1.0000
2.0000 235.0000 1.0000
2.0100 198.0000 1.0000
2.0200 223.0000 1.0000
2.0300 230.0000 1.0000
2.0400 215.0000 1.0000
2.0500 197.0000 1.0000
2.0600 197.0000 1.0000
2.0700 230.0000 1.0000
2.0800 210.0000 1.0000
2.0900 208.0000 1.0000
2.1000 188.0000 1.0000
2.1100 186.0000 1.0000
2.1200 199.0000 1.0000
2.1300 179.0000 1.0000
2.1400 184.0000 1.0000
2.1500 160.0000 1.0000
2.1600 163.0000 1.0000
2.1700 147.0000 1.0000
2.1800 169.0000 1.0000
2.1900 150.0000 1.0000
2.2000 174.0000 1.0000
2.2100 146.0000 1.0000
2.2200 159.0000 1.0000
2.2300 140.0000 1.0000
2.2400 144.0000 1.0000
2.2500 145.0000 1.0000
2.2600 132.0000 1.0000
2.2700 132.0000 1.0000
2.2800 131.0000 1.0000
2.2900 135.0000 1.0000
2.3000 129.0000 1.0000
2.3100 122.0000 1.0000
2.3200 112.0000 1.0000
2.3300 116.0000 1.0000
2.3400 106.0000 1.0000
2.3500 129.0000 1.0000
2.3600 127.0000 1.0000
2.3700 119.0000 1.0000
2.3800 125.0000 1.0000
2.3900 110.0000 1.0000
2.4000 117.0000 1.0000
2.4100 114.0000 1.0000
2.4200 101.0000 1.0000
2.4300 114.0000 1.0000
2.4400 103.0000 1.0000
2.4500 125.0000 1.0000
2.4600 103.0000 1.0000
2.4700 97.0000 1.0000
2.4800 97.0000 1.0000
2.4900 103.0000 1.0000
2.5000 113.0000 1.0000
2.5100 112.0000 1.0000
2.5200 100.0000 1.0000
2.5300 93.0000 1.0000
2.5400 108.0000 1.0000
2.5500 109.0000 1.0000
2.5600 112.0000 1.0000
2.5700 96.0000 1.0000
2.5800 89.0000 1.0000
2.5900 107.0000 1.0000
2.6000 115.0000 1.0000
2.6100 105.0000 1.0000
2.6200 106.0000 1.0000
2.6300 105.0000 1.0000
2.6400 95.0000 1.0000
2.6500 109.0000 1.0000
2.6600 92.0000 1.0000
2.6700 96.0000 1.0000
2.6800 101.0000 1.0000
2.6900 92.0000 1.0000
2.7000 118.0000 1.0000
2.7100 106.0000 1.0000
2.7200 81.0000 1.0000
2.7300 96.0000 1.0000
2.7400 103.0000 1.0000
2.7500 109.0000 1.0000
2.7600 92.0000 1.0000
2.7700 108.0000 1.0000
2.7800 100.0000 1.0000
2.7900 88.0000 1.0000
2.8000 92.0000 1.0000
2.8100 95.0000 1.0000
2.8200 98.0000 1.0000
2.8300 103.0000 1.0000
2.8400 111.0000 1.0000
2.8500 107.0000 1.0000
2.8600 120.0000 1.0000
2.8700 99.0000 1.0000
2.8800 112.0000 1.0000
2.8900 102.0000 1.0000
2.9000 96.0000 1.0000
2.9100 105.0000 1.0000
2.9200 101.0000 1.0000
2.9300 89.0000 1.0000
2.9400 110.0000 1.0000
2.9500 122.0000 1.0000
2.9600 122.0000 1.0000
2.9700 138.0000 1.0000
2.9800 102.0000 1.0000
2.9900 114.0000 1.0000
3.0000 114.0000 1.0000
3.0100 118.0000 1.0000
3.0200 100.0000 1.0000
3.0300 104.0000 1.0000
3.0400 110.0000 1.0000
3.0500 105.0000 1.0000
3.0600 106.0000 1.0000
3.0700 108.0000 1.0000
3.0800 101.0000 1.0000
3.0900 103.0000 1.0000
3.1000 112.0000 1.0000
3.1100 106.0000 1.0000
3.1200 98.0000 1.0000
3.1300 121.0000 1.0000
3.1400 107.0000 1.0000
3.1500 94.0000 1.0000
3.1600 146.0000 1.0000
3.1700 103.0000 1.0000
3.1800 126.0000 1.0000
3.1900 105.0000 1.0000
3.2000 113.0000 1.0000
3.2100 99.0000 1.0000
3.2200 102.0000 1.0000
3.2300 95.0000 1.0000
3.2400 83.0000 1.0000
3.2500 107.0000 1.0000
3.2600 92.0000 1.0000
3.2700 104.0000 1.0000
3.2800 108.0000 1.0000
3.2900 100.0000 1.0000
3.3000 107.0000 1.0000
3.3100 115.0000 1.0000
3.3200 89.0000 1.0000
3.3300 86.0000 1.0000
3.3400 98.0000 1.0000
3.3500 92.0000 1.0000
3.3600 92.0000 1.0000
3.3700 91.0000 1.0000
3.3800 98.0000 1.0000
3.3900 83.0000 1.0000
3.4000 103.0000 1.0000
3.4100 86.0000 1.0000
3.4200 73.0000 1.0000
3.4300 81.0000 1.0000
3.4400 100.0000 1.0000
3.4500 87.0000 1.0000
3.4600 96.0000 1.0000
3.4700 100.0000 1.0000
3.4800 87.0000 1.0000
3.4900 86.0000 1.0000
3.5000 83.0000 1.0000
3.5100 80.0000 1.0000
3.5200 83.0000 1.0000
3.5300 96.0000 1.0000
3.5400 99.0000 1.0000
3.5500 93.0000 1.0000
3.5600 84.0000 1.0000
3.5700 74.0000 1.0000
3.5800 93.0000 1.0000
3.5900 80.0000 1.0000
3.6000 70.0000 1.0000
3.6100 77.0000 1.0000
3.6200 87.0000 1.0000
3.6300 72.0000 1.0000
3.6400 86.0000 1.0000
3.6500 73.0000 1.0000
3.6600 99.0000 1.0000
3.6700 78.0000 1.0000
3.6800 73.0000 1.0000
3.6900 75.0000 1.0000
3.7000 83.0000 1.0000
3.7100 79.0000 1.0000
3.7200 80.0000 1.0000
3.7300 65.0000 1.0000
3.7400 69.0000 1.0000
3.7500 71.0000 1.0000
3.7600 70.0000 1.0000
3.7700 69.0000 1.0000
3.7800 62.0000 1.0000
3.7900 77.0000 1.0000
3.8000 77.0000 1.0000
3.8100 58.0000 1.0000
3.8200 69.0000 1.0000
3.8300 68.0000 1.0000
3.8400 64.0000 1.0000
3.8500 66.0000 1.0000
3.8600 70.0000 1.0000
3.8700 79.0000 1.0000
3.8800 75.0000 1.0000
3.8900 74.0000 1.0000
3.9000 66.0000 1.0000
3.9100 52.0000 1.0000
3.9200 80.0000 1.0000
3.9300 59.0000 1.0000
3.9400 69.0000 1.0000
3.9500 71.0000 1.0000
3.9600 57.0000 1.0000
3.9700 69.0000 1.0000
3.9800 61.0000 1.0000
3.9900 54.0000 1.0000
4.0000 77.0000 1.0000
4.0100 58.0000 1.0000
4.0200 73.0000 1.0000
4.0300 53.0000 1.0000
4.0400 74.0000 1.0000
4.0500 57.0000 1.0000
4.0600 77.0000 1.0000
4.0700 63.0000 1.0000
4.0800 73.0000 1.0000
4.0900 61.0000 1.0000
4.1000 62.0000 1.0000
4.1100 62.0000 1.0000
4.1200 69.0000 1.0000
4.1300 74.0000 1.0000
4.1400 64.0000 1.0000
4.1500 72.0000 1.0000
4.1600 59.0000 1.0000
4.1700 53.0000 1.0000
4.1800 60.0000 1.0000
4.1900 70.0000 1.0000
4.2000 86.0000 1.0000
4.2100 42.0000 1.0000
4.2200 59.0000 1.0000
4.2300 52.0000 1.0000
4.2400 52.0000 1.0000
4.2500 50.0000 1.0000
4.2600 43.0000 1.0000
4.2700 70.0000 1.0000
4.2800 62.0000 1.0000
4.2900 49.0000 1.0000
4.3000 73.0000 1.0000
4.3100 56.0000 1.0000
4.3200 61.0000 1.0000
4.3300 60.0000 1.0000
4.3400 66.0000 1.0000
4.3500 61.0000 1.0000
4.3600 64.0000 1.0000
4.3700 65.0000 1.0000
4.3800 44.0000 1.0000
4.3900 58.0000 1.0000
4.4000 58.0000 1.0000
4.4100 55.0000 1.0000
4.4200 62.0000 1.0000
4.4300 54.0000 1.0000
4.4400 69.0000 1.0000
4.4500 54.0000 1.0000
4.4600 66.0000 1.0000
4.4700 54.0000 1.0000
4.4800 55.0000 1.0000
4.4900 52.0000 1.0000
4.5000 65.0000 1.0000
4.5100 43.0000 1.0000
4.5200 56.0000 1.0000
4.5300 60.0000 1.0000
4.5400 52.0000 1.0000
4.5500 44.0000 1.0000
4.5600 52.0000 1.0000
4.5700 59.0000 1.0000
4.5800 50.0000 1.0000
4.5900 65.0000 1.0000
4.6000 49.0000 1.0000
4.6100 56.0000 1.0000
4.6200 76.0000 1.0000
4.6300 48.0000 1.0000
4.6400 55.0000 1.0000
4.6500 53.0000 1.0000
4.6600 60.0000 1.0000
4.6700 62.0000 1.0000
4.6800 67.0000 1.0000
4.6900 63.0000 1.0000
4.7000 46.0000 1.0000
4.7100 59.0000 1.0000
4.7200 57.0000 1.0000
4.7300 72.0000 1.0000
4.7400 59.0000 1.0000
4.7500 62.0000 1.0000
4.7600 49.0000 1.0000
4.7700 54.0000 1.0000
4.7800 55.0000 1.0000
4.7900 67.0000 1.0000
4.8000 65.0000 1.0000
4.8100 55.0000 1.0000
4.8200 45.0000 1.0000
4.8300 47.0000 1.0000
4.8400 48.0000 1.0000
4.8500 44.0000 1.0000
4.8600 52.0000 1.0000
4.8700 47.0000 1.0000
4.8800 60.0000 1.0000
4.8900 64.0000 1.0000
4.9000 58.0000 1.0000
4.9100 51.0000 1.0000
4.9200 58.0000 1.0000
4.9300 49.0000 1.0000
4.9400 47.0000 1.0000
4.9500 63.0000 1.0000
4.9600 57.0000 1.0000
4.9700 65.0000 1.0000
4.9800 43.0000 1.0000
4.9900 55.0000 1.0000
5.0000 54.0000 1.0000
*RAS_INT_END
*RAS_DATA_END
