# Supplementary material for: Effect of shampoo, conditioner and permanent waving on the molecular structure of human hair
Source: PeerJ. 2015 Oct 1;3:e1296. doi: 10.7717/peerj.1296 (PMC4636411; doi:10.7717/peerj.1296)
Supplement: Supplemental Information 1 [file peerj-03-1296-s001.zip › Effect of shampoo, conditioner and permanent waving on the molecular structure of human hair_RawData/SAXS_nonpermed_nontreated.ras]

*RAS_DATA_START
*RAS_HEADER_START
*DISP_FMT_X "%.2f"
*DISP_FMT_Y "%.0f"
*DISP_FULLSCALE "665484506.1840000200"
*DISP_LINE_COLOR "255.0000000000"
*DISP_LINE_STYLE "0.0000000000"
*DISP_LINE_WIDTH "0.2500000000"
*DISP_NOTE "Collected Data-1"
*DISP_OFFSET_Y "0.0000000000"
*DISP_PEAKSEARCH_UNIT_Y "cps"
*DISP_RANGE_BOTTOM "0.0000000000"
*DISP_RANGE_LEFT "0.0000000000"
*DISP_RANGE_LOGCUTOFF "0.0100000000"
*DISP_RANGE_RIGHT "5.0000000000"
*DISP_RANGE_TOP "665484506.1840000200"
*DISP_SCALE_MODE_Y "0.0000000000"
*DISP_TAB_NAME "Theta/2-Theta"
*DISP_TITLE_Y "Intensity"
*DISP_UNIT_Y "cps"
*DISP_WINDOW_NAME "MSG_MACROENGINE"
*FILE_COMMENT " "
*FILE_MD5 ""
*FILE_MEMO " "
*FILE_OPERATOR "Administrator"
*FILE_SAMPLE " "
*FILE_TYPE "RAS_RAW"
*FILE_USERGROUP "System Manager"
*FILE_VERSION "1.0000000000"
*HW_ATTACHMENT_ID "ATT0022"
*HW_ATTACHMENT_NAME "RxRy|RxRy"
*HW_COUNTER_ID-0 "CUT0021"
*HW_COUNTER_ID-1 "CUT0020"
*HW_COUNTER_ID-2 ""
*HW_COUNTER_ID-3 "CSL0021"
*HW_COUNTER_ID-4 "CMC0021"
*HW_COUNTER_NAME-0 "SC-70|SC-70"
*HW_COUNTER_NAME-1 "None|None"
*HW_COUNTER_NAME-2 ""
*HW_COUNTER_NAME-3 "BBM|BBM"
*HW_COUNTER_NAME-4 "oímN[^|Detector monochromator"
*HW_COUNTER_SELECT_NAME "SC-70|SC-70"
*HW_ECP_HV "631.0000000000"
*HW_ECP_HV_UNIT "V"
*HW_GONIOMETER_ID "GON0024"
*HW_GONIOMETER_NAME "SmartLab(In-plane)|SmartLab(In-plane)"
*HW_GONIOMETER_RADIUS-0 "90.0"
*HW_GONIOMETER_RADIUS-1 "114.0"
*HW_GONIOMETER_RADIUS-2 "190.0"
*HW_GONIOMETER_RADIUS-3 "300.0"
*HW_GONIOMETER_RADIUS-4 "187.0"
*HW_GONIOMETER_RADIUS-5 "300.0"
*HW_GONIOMETER_RADIUS-6 "113.0"
*HW_GONIOMETER_RADIUS-7 "331.0"
*HW_I_OPT_ID-0 "CBO0021"
*HW_I_OPT_ID-1 "ICR0023"
*HW_I_OPT_ID-2 "ISL0021"
*HW_I_OPT_ID-3 "ISO0021"
*HW_I_OPT_ID-4 "IAD0021"
*HW_I_OPT_ID-5 "IPR0001"
*HW_I_OPT_NAME-0 "CBOjbg|CBO unit"
*HW_I_OPT_NAME-1 "WüËõwjbg|Standard incident optical unit"
*HW_I_OPT_NAME-2 "WüËXbg{bNX|Standard incident slit box"
*HW_I_OPT_NAME-3 "üË½sXbg|Incident parallel slit"
*HW_I_OPT_NAME-4 "·è§ÀXbg|Length limiting slit"
*HW_I_OPT_NAME-5 "None|None"
*HW_R_ATTENUATER_AUTOMODE "1"
*HW_R_OPT_ID-0 "RSS0021"
*HW_R_OPT_ID-1 "RCR0022"
*HW_R_OPT_ID-2 "RSO0021"
*HW_R_OPT_ID-3 "RRS0021"
*HW_R_OPT_ID-4 "ATN0021"
*HW_R_OPT_ID-5 "RFL0021"
*HW_R_OPT_ID-6 "RAD0021"
*HW_R_OPT_NAME-0 "WóõXbg{bNX1|Standard receiving slit box # 1"
*HW_R_OPT_NAME-1 "Wóõõwjbg1|Standard receiving unit # 1"
*HW_R_OPT_NAME-2 "Wóõõwjbg2|Standard receiving optical unit # 2"
*HW_R_OPT_NAME-3 "WóõXbg{bNX2|Standard receiving slit box # 2"
*HW_R_OPT_NAME-4 "WAbel[^|Standard Attenuator"
*HW_R_OPT_NAME-5 "Cu KÀ|Cu K-beta"
*HW_R_OPT_NAME-6 "²®póõXbg|Alignment receiving slit"
*HW_SAMPLE_HOLDER_ID "SMP0026"
*HW_SAMPLE_HOLDER_NAME "Z-ÓXe[W|Z-Phi Stage"
*HW_XG_CURRENT_MAX "200"
*HW_XG_CURRENT_MIN "10"
*HW_XG_CURRENT_RESOLUTION "2"
*HW_XG_CURRENT_UNIT "mA"
*HW_XG_FOCUS ""
*HW_XG_FOCUS_TYPE "Normal"
*HW_XG_ID ""
*HW_XG_NAME "9kW JúÇ(45kV 200mA ID:1700)|9kW Rotating anode(45kV 200mA ID:1700)"
*HW_XG_TARGET_ATOMIC_NUMBER "29.0000000000"
*HW_XG_TARGET_NAME "Cu"
*HW_XG_TYPE "Rota"
*HW_XG_VOLTAGE_MAX "45"
*HW_XG_VOLTAGE_MIN "20"
*HW_XG_VOLTAGE_RESOLUTION "2"
*HW_XG_VOLTAGE_UNIT "kV"
*HW_XG_WATT_MAX "9"
*HW_XG_WATT_UNIT "kW"
*HW_XG_WAVE_LENGTH_ALPHA1 "1.540593"
*HW_XG_WAVE_LENGTH_ALPHA2 "1.544414"
*HW_XG_WAVE_LENGTH_BETA "1.392250"
*MEAS_COND_AXIS_NAME-0 "Theta/2-Theta"
*MEAS_COND_AXIS_NAME-1 "2-Theta"
*MEAS_COND_AXIS_NAME-2 "Omega"
*MEAS_COND_AXIS_NAME-3 "2-Theta/Omega"
*MEAS_COND_AXIS_NAME-4 "Phi"
*MEAS_COND_AXIS_NAME-5 "2-ThetaChi"
*MEAS_COND_AXIS_NAME-6 "2-ThetaChi/Phi"
*MEAS_COND_AXIS_NAME-7 "Alpha"
*MEAS_COND_AXIS_NAME-8 "Beta"
*MEAS_COND_AXIS_NAME-9 "Z"
*MEAS_COND_AXIS_NAME-10 "Rx"
*MEAS_COND_AXIS_NAME-11 "Ry"
*MEAS_COND_AXIS_NAME-12 "Attenuator"
*MEAS_COND_AXIS_NAME-13 "Theta_s"
*MEAS_COND_AXIS_NAME-14 "Theta_d"
*MEAS_COND_AXIS_NAME-15 "Ts"
*MEAS_COND_AXIS_NAME-16 "M"
*MEAS_COND_AXIS_NAME-17 "Incident slit"
*MEAS_COND_AXIS_NAME-18 ""
*MEAS_COND_AXIS_NAME-19 "Zs"
*MEAS_COND_AXIS_NAME-20 "Receiving slit # 1"
*MEAS_COND_AXIS_NAME-21 ""
*MEAS_COND_AXIS_NAME-22 "Receiving slit # 2"
*MEAS_COND_AXIS_NAME-23 ""
*MEAS_COND_AXIS_NAME-24 "Zd"
*MEAS_COND_AXIS_NAME-25 "CBO selection slit"
*MEAS_COND_AXIS_NAME-26 "Incident monochromator"
*MEAS_COND_AXIS_NAME-27 "Incident parallel slit"
*MEAS_COND_AXIS_NAME-28 "Length limiting slit"
*MEAS_COND_AXIS_NAME-29 "Center slit"
*MEAS_COND_AXIS_NAME-30 "Filter"
*MEAS_COND_AXIS_NAME-31 "Receiving optical device"
*MEAS_COND_AXIS_NAME-32 "Receiving parallel slit"
*MEAS_COND_AXIS_NAME-33 "Alignment receiving slit"
*MEAS_COND_AXIS_NAME-34 "Diffracted beam monochromator"
*MEAS_COND_AXIS_NAME-35 "Monochromator slit"
*MEAS_COND_AXIS_NAME-36 "2-ThetaB"
*MEAS_COND_AXIS_NAME-37 "Primary beam"
*MEAS_COND_AXIS_NAME-38 "HV"
*MEAS_COND_AXIS_NAME-39 "PHA"
*MEAS_COND_AXIS_NAME_INTERNAL-0 "TwoThetaTheta"
*MEAS_COND_AXIS_NAME_INTERNAL-1 "TwoTheta"
*MEAS_COND_AXIS_NAME_INTERNAL-2 "Omega"
*MEAS_COND_AXIS_NAME_INTERNAL-3 "TwoThetaOmega"
*MEAS_COND_AXIS_NAME_INTERNAL-4 "Phi"
*MEAS_COND_AXIS_NAME_INTERNAL-5 "TwoThetaChi"
*MEAS_COND_AXIS_NAME_INTERNAL-6 "TwoThetaChiPhi"
*MEAS_COND_AXIS_NAME_INTERNAL-7 "Alpha"
*MEAS_COND_AXIS_NAME_INTERNAL-8 "Beta"
*MEAS_COND_AXIS_NAME_INTERNAL-9 "Z"
*MEAS_COND_AXIS_NAME_INTERNAL-10 "Rx"
*MEAS_COND_AXIS_NAME_INTERNAL-11 "Ry"
*MEAS_COND_AXIS_NAME_INTERNAL-12 "Attenuator"
*MEAS_COND_AXIS_NAME_INTERNAL-13 "ThetaS"
*MEAS_COND_AXIS_NAME_INTERNAL-14 "ThetaD"
*MEAS_COND_AXIS_NAME_INTERNAL-15 "Ts"
*MEAS_COND_AXIS_NAME_INTERNAL-16 "CBO-M"
*MEAS_COND_AXIS_NAME_INTERNAL-17 "IncidentSlitBox"
*MEAS_COND_AXIS_NAME_INTERNAL-18 "IncidentSlitBox-_Axis"
*MEAS_COND_AXIS_NAME_INTERNAL-19 "Zs"
*MEAS_COND_AXIS_NAME_INTERNAL-20 "ReceivingSlitBox1"
*MEAS_COND_AXIS_NAME_INTERNAL-21 "ReceivingSlitBox1-_Axis"
*MEAS_COND_AXIS_NAME_INTERNAL-22 "ReceivingSlitBox2"
*MEAS_COND_AXIS_NAME_INTERNAL-23 "ReceivingSlitBox2-_Axis"
*MEAS_COND_AXIS_NAME_INTERNAL-24 "ReceivingSlitBox2-Zd"
*MEAS_COND_AXIS_NAME_INTERNAL-25 "CBO"
*MEAS_COND_AXIS_NAME_INTERNAL-26 "IncidentMonochromator"
*MEAS_COND_AXIS_NAME_INTERNAL-27 "IncidentSollerSlit"
*MEAS_COND_AXIS_NAME_INTERNAL-28 "IncidentAxdSlit"
*MEAS_COND_AXIS_NAME_INTERNAL-29 "CenterSlit"
*MEAS_COND_AXIS_NAME_INTERNAL-30 "Filter"
*MEAS_COND_AXIS_NAME_INTERNAL-31 "ReceivingOptics"
*MEAS_COND_AXIS_NAME_INTERNAL-32 "ReceivingSollerSlit"
*MEAS_COND_AXIS_NAME_INTERNAL-33 "ReceivingAxdSlit"
*MEAS_COND_AXIS_NAME_INTERNAL-34 "CounterMonochromator"
*MEAS_COND_AXIS_NAME_INTERNAL-35 "CounterSlit"
*MEAS_COND_AXIS_NAME_INTERNAL-36 "TwoThetaB"
*MEAS_COND_AXIS_NAME_INTERNAL-37 "IncidentPrimary"
*MEAS_COND_AXIS_NAME_INTERNAL-38 "HV"
*MEAS_COND_AXIS_NAME_INTERNAL-39 "PHA"
*MEAS_COND_AXIS_NAME_MAGICNO-0 "83951616.0000000000"
*MEAS_COND_AXIS_NAME_MAGICNO-1 "268632064.0000000000"
*MEAS_COND_AXIS_NAME_MAGICNO-2 "268500992.0000000000"
*MEAS_COND_AXIS_NAME_MAGICNO-3 "83951616.0000000000"
*MEAS_COND_AXIS_NAME_MAGICNO-4 "268500992.0000000000"
*MEAS_COND_AXIS_NAME_MAGICNO-5 "268632064.0000000000"
*MEAS_COND_AXIS_NAME_MAGICNO-6 "83951616.0000000000"
*MEAS_COND_AXIS_NAME_MAGICNO-7 "17039360.0000000000"
*MEAS_COND_AXIS_NAME_MAGICNO-8 "17039360.0000000000"
*MEAS_COND_AXIS_NAME_MAGICNO-9 "285278208.0000000000"
*MEAS_COND_AXIS_NAME_MAGICNO-10 "285278208.0000000000"
*MEAS_COND_AXIS_NAME_MAGICNO-11 "285278208.0000000000"
*MEAS_COND_AXIS_NAME_MAGICNO-12 "17301505.0000000000"
*MEAS_COND_AXIS_NAME_MAGICNO-13 "131072.0000000000"
*MEAS_COND_AXIS_NAME_MAGICNO-14 "131072.0000000000"
*MEAS_COND_AXIS_NAME_MAGICNO-15 "318898176.0000000000"
*MEAS_COND_AXIS_NAME_MAGICNO-16 "285343744.0000000000"
*MEAS_COND_AXIS_NAME_MAGICNO-17 "22020097.0000000000"
*MEAS_COND_AXIS_NAME_MAGICNO-18 "25165824.0000000000"
*MEAS_COND_AXIS_NAME_MAGICNO-19 "318898176.0000000000"
*MEAS_COND_AXIS_NAME_MAGICNO-20 "23068673.0000000000"
*MEAS_COND_AXIS_NAME_MAGICNO-21 "25165824.0000000000"
*MEAS_COND_AXIS_NAME_MAGICNO-22 "23068673.0000000000"
*MEAS_COND_AXIS_NAME_MAGICNO-23 "25165824.0000000000"
*MEAS_COND_AXIS_NAME_MAGICNO-24 "285343744.0000000000"
*MEAS_COND_AXIS_NAME_MAGICNO-25 "20971521.0000000000"
*MEAS_COND_AXIS_NAME_MAGICNO-26 "1.0000000000"
*MEAS_COND_AXIS_NAME_MAGICNO-27 "20971521.0000000000"
*MEAS_COND_AXIS_NAME_MAGICNO-28 "20971521.0000000000"
*MEAS_COND_AXIS_NAME_MAGICNO-29 "20971521.0000000000"
*MEAS_COND_AXIS_NAME_MAGICNO-30 "20971521.0000000000"
*MEAS_COND_AXIS_NAME_MAGICNO-31 "20971521.0000000000"
*MEAS_COND_AXIS_NAME_MAGICNO-32 "20971521.0000000000"
*MEAS_COND_AXIS_NAME_MAGICNO-33 "20971521.0000000000"
*MEAS_COND_AXIS_NAME_MAGICNO-34 "20971521.0000000000"
*MEAS_COND_AXIS_NAME_MAGICNO-35 "20971521.0000000000"
*MEAS_COND_AXIS_NAME_MAGICNO-36 "17039360.0000000000"
*MEAS_COND_AXIS_NAME_MAGICNO-37 "20971521.0000000000"
*MEAS_COND_AXIS_NAME_MAGICNO-38 "0.0000000000"
*MEAS_COND_AXIS_NAME_MAGICNO-39 "0.0000000000"
*MEAS_COND_AXIS_OFFSET-0 "-"
*MEAS_COND_AXIS_OFFSET-1 "1.1813000000"
*MEAS_COND_AXIS_OFFSET-2 "0.9108000000"
*MEAS_COND_AXIS_OFFSET-3 "-"
*MEAS_COND_AXIS_OFFSET-4 "0.0000000000"
*MEAS_COND_AXIS_OFFSET-5 "0.1005000000"
*MEAS_COND_AXIS_OFFSET-6 "-"
*MEAS_COND_AXIS_OFFSET-7 "-"
*MEAS_COND_AXIS_OFFSET-8 "-"
*MEAS_COND_AXIS_OFFSET-9 "-"
*MEAS_COND_AXIS_OFFSET-10 "-"
*MEAS_COND_AXIS_OFFSET-11 "-"
*MEAS_COND_AXIS_OFFSET-12 "-"
*MEAS_COND_AXIS_OFFSET-13 "0.9108000000"
*MEAS_COND_AXIS_OFFSET-14 "0.2705000000"
*MEAS_COND_AXIS_OFFSET-15 "-"
*MEAS_COND_AXIS_OFFSET-16 "-"
*MEAS_COND_AXIS_OFFSET-17 "-"
*MEAS_COND_AXIS_OFFSET-18 "-"
*MEAS_COND_AXIS_OFFSET-19 "-"
*MEAS_COND_AXIS_OFFSET-20 "-"
*MEAS_COND_AXIS_OFFSET-21 "-"
*MEAS_COND_AXIS_OFFSET-22 "-"
*MEAS_COND_AXIS_OFFSET-23 "-"
*MEAS_COND_AXIS_OFFSET-24 "-"
*MEAS_COND_AXIS_OFFSET-25 "-"
*MEAS_COND_AXIS_OFFSET-26 "-"
*MEAS_COND_AXIS_OFFSET-27 "-"
*MEAS_COND_AXIS_OFFSET-28 "-"
*MEAS_COND_AXIS_OFFSET-29 "-"
*MEAS_COND_AXIS_OFFSET-30 "-"
*MEAS_COND_AXIS_OFFSET-31 "-"
*MEAS_COND_AXIS_OFFSET-32 "-"
*MEAS_COND_AXIS_OFFSET-33 "-"
*MEAS_COND_AXIS_OFFSET-34 "-"
*MEAS_COND_AXIS_OFFSET-35 "-"
*MEAS_COND_AXIS_OFFSET-36 "-"
*MEAS_COND_AXIS_OFFSET-37 "-"
*MEAS_COND_AXIS_OFFSET-38 "-"
*MEAS_COND_AXIS_OFFSET-39 "-"
*MEAS_COND_AXIS_POSITION-0 "-0.0050000000"
*MEAS_COND_AXIS_POSITION-1 "-0.0050000000"
*MEAS_COND_AXIS_POSITION-2 "-0.0025000000"
*MEAS_COND_AXIS_POSITION-3 "-0.0050000000"
*MEAS_COND_AXIS_POSITION-4 "0.0000000000"
*MEAS_COND_AXIS_POSITION-5 "0.0000000000"
*MEAS_COND_AXIS_POSITION-6 "0.0000000000"
*MEAS_COND_AXIS_POSITION-7 "90.0000000000"
*MEAS_COND_AXIS_POSITION-8 "0.0000000000"
*MEAS_COND_AXIS_POSITION-9 "-7.1760000000"
*MEAS_COND_AXIS_POSITION-10 "0.4316000000"
*MEAS_COND_AXIS_POSITION-11 "0.0000000000"
*MEAS_COND_AXIS_POSITION-12 "1/10000"
*MEAS_COND_AXIS_POSITION-13 "-0.0025000000"
*MEAS_COND_AXIS_POSITION-14 "-0.0025000000"
*MEAS_COND_AXIS_POSITION-15 "-0.9215000000"
*MEAS_COND_AXIS_POSITION-16 "0.0000000000"
*MEAS_COND_AXIS_POSITION-17 "0.200mm"
*MEAS_COND_AXIS_POSITION-18 "0.2000000000"
*MEAS_COND_AXIS_POSITION-19 "-2.0290600000"
*MEAS_COND_AXIS_POSITION-20 "0.200mm"
*MEAS_COND_AXIS_POSITION-21 "0.2000000000"
*MEAS_COND_AXIS_POSITION-22 "0.200mm"
*MEAS_COND_AXIS_POSITION-23 "0.2000000000"
*MEAS_COND_AXIS_POSITION-24 "0.0084400000"
*MEAS_COND_AXIS_POSITION-25 "PB"
*MEAS_COND_AXIS_POSITION-26 "0.0000000000"
*MEAS_COND_AXIS_POSITION-27 "In-plane_PSC_0.5deg"
*MEAS_COND_AXIS_POSITION-28 "10.0mm"
*MEAS_COND_AXIS_POSITION-29 "None"
*MEAS_COND_AXIS_POSITION-30 "None"
*MEAS_COND_AXIS_POSITION-31 "PSA_open"
*MEAS_COND_AXIS_POSITION-32 "In-plane_PSA_0.5deg"
*MEAS_COND_AXIS_POSITION-33 "None"
*MEAS_COND_AXIS_POSITION-34 "None"
*MEAS_COND_AXIS_POSITION-35 "None"
*MEAS_COND_AXIS_POSITION-36 "0.0050000000"
*MEAS_COND_AXIS_POSITION-37 "None"
*MEAS_COND_AXIS_POSITION-38 "631.0000000000"
*MEAS_COND_AXIS_POSITION-39 "546.2500000000"
*MEAS_COND_AXIS_UNIT-0 "deg"
*MEAS_COND_AXIS_UNIT-1 "deg"
*MEAS_COND_AXIS_UNIT-2 "deg"
*MEAS_COND_AXIS_UNIT-3 "deg"
*MEAS_COND_AXIS_UNIT-4 "deg"
*MEAS_COND_AXIS_UNIT-5 "deg"
*MEAS_COND_AXIS_UNIT-6 "deg"
*MEAS_COND_AXIS_UNIT-7 "deg"
*MEAS_COND_AXIS_UNIT-8 "deg"
*MEAS_COND_AXIS_UNIT-9 "mm"
*MEAS_COND_AXIS_UNIT-10 "deg"
*MEAS_COND_AXIS_UNIT-11 "deg"
*MEAS_COND_AXIS_UNIT-12 ""
*MEAS_COND_AXIS_UNIT-13 "deg"
*MEAS_COND_AXIS_UNIT-14 "deg"
*MEAS_COND_AXIS_UNIT-15 "mm"
*MEAS_COND_AXIS_UNIT-16 "pulse"
*MEAS_COND_AXIS_UNIT-17 ""
*MEAS_COND_AXIS_UNIT-18 "mm"
*MEAS_COND_AXIS_UNIT-19 "mm"
*MEAS_COND_AXIS_UNIT-20 ""
*MEAS_COND_AXIS_UNIT-21 "mm"
*MEAS_COND_AXIS_UNIT-22 ""
*MEAS_COND_AXIS_UNIT-23 "mm"
*MEAS_COND_AXIS_UNIT-24 "mm"
*MEAS_COND_AXIS_UNIT-25 ""
*MEAS_COND_AXIS_UNIT-26 ""
*MEAS_COND_AXIS_UNIT-27 ""
*MEAS_COND_AXIS_UNIT-28 ""
*MEAS_COND_AXIS_UNIT-29 ""
*MEAS_COND_AXIS_UNIT-30 ""
*MEAS_COND_AXIS_UNIT-31 ""
*MEAS_COND_AXIS_UNIT-32 ""
*MEAS_COND_AXIS_UNIT-33 ""
*MEAS_COND_AXIS_UNIT-34 ""
*MEAS_COND_AXIS_UNIT-35 ""
*MEAS_COND_AXIS_UNIT-36 "deg"
*MEAS_COND_AXIS_UNIT-37 ""
*MEAS_COND_AXIS_UNIT-38 "V"
*MEAS_COND_AXIS_UNIT-39 "mV"
*MEAS_COND_COUNTER_CNTLOSS_CORR "1.0000000000"
*MEAS_COND_COUNTER_PHABASE "546.2500000000"
*MEAS_COND_COUNTER_PHAWINDOW "878.7500000000"
*MEAS_COND_COUNTER_PHA_UNIT "mV"
*MEAS_COND_COUNTER_TAUDIFF "0.2000000000"
*MEAS_COND_COUNTER_TAUINT "171.6850000000"
*MEAS_COND_IRRADIATION_MODE "OFF"
*MEAS_COND_IRRADIATION_WIDTH ""
*MEAS_COND_OPT_ATTR "Medium resolution parallel beam/RS"
*MEAS_COND_OPT_NAME "@Medium resolution PB"
*MEAS_COND_UNSYMMETRIC_MODE "OFF"
*MEAS_COND_XG_CURRENT "200.0000000000"
*MEAS_COND_XG_VOLTAGE "45.0000000000"
*MEAS_COND_XG_WAVE_TYPE "Ka"
*MEAS_DATA_COUNT "501.0000000000"
*MEAS_SCAN_AXIS_X "Theta/2-Theta"
*MEAS_SCAN_AXIS_X_INTERNAL "TwoThetaTheta"
*MEAS_SCAN_END_TIME "01/11/15 11:49:23"
*MEAS_SCAN_MODE "CONTINUOUS"
*MEAS_SCAN_MONITOR "0"
*MEAS_SCAN_RESOLUTION_X "0.0002"
*MEAS_SCAN_SPEED "0.03"
*MEAS_SCAN_SPEED_UNIT "deg/min"
*MEAS_SCAN_START "0.0000"
*MEAS_SCAN_START_TIME "01/11/15 09:00:54"
*MEAS_SCAN_STEP "0.0100"
*MEAS_SCAN_STOP "5.0000"
*MEAS_SCAN_UNIT_X "deg"
*MEAS_SCAN_UNIT_Y "counts"
*RAS_HEADER_END
*RAS_INT_START
0.0000 683954.0000 16216.6000
0.0100 633520.0000 16216.6000
0.0200 500268.0000 16216.6000
0.0300 335259.0000 16216.6000
0.0400 192153.0000 16216.6000
0.0500 1160120.0000 1241.0100
0.0600 479741.0000 1241.0100
0.0700 183630.0000 1241.0100
0.0800 1030950.0000 85.3457
0.0900 507985.0000 85.3457
0.1000 297130.0000 85.3457
0.1100 199358.0000 85.3457
0.1200 145981.0000 85.3457
0.1300 110455.0000 85.3457
0.1400 85274.0000 85.3457
0.1500 67583.0000 85.3457
0.1600 3162040.0000 1.0000
0.1700 2658940.0000 1.0000
0.1800 2217670.0000 1.0000
0.1900 1833170.0000 1.0000
0.2000 1512610.0000 1.0000
0.2100 1239040.0000 1.0000
0.2200 1012430.0000 1.0000
0.2300 831174.0000 1.0000
0.2400 686425.0000 1.0000
0.2500 569625.0000 1.0000
0.2600 479669.0000 1.0000
0.2700 400047.0000 1.0000
0.2800 334285.0000 1.0000
0.2900 280135.0000 1.0000
0.3000 229410.0000 1.0000
0.3100 183347.0000 1.0000
0.3200 142889.0000 1.0000
0.3300 106721.0000 1.0000
0.3400 44040.0000 1.0000
0.3500 26683.0000 1.0000
0.3600 17732.0000 1.0000
0.3700 12086.0000 1.0000
0.3800 8992.0000 1.0000
0.3900 7744.0000 1.0000
0.4000 7262.0000 1.0000
0.4100 6673.0000 1.0000
0.4200 6309.0000 1.0000
0.4300 5819.0000 1.0000
0.4400 5687.0000 1.0000
0.4500 5336.0000 1.0000
0.4600 5044.0000 1.0000
0.4700 4633.0000 1.0000
0.4800 4524.0000 1.0000
0.4900 4221.0000 1.0000
0.5000 3950.0000 1.0000
0.5100 3848.0000 1.0000
0.5200 3544.0000 1.0000
0.5300 3239.0000 1.0000
0.5400 3225.0000 1.0000
0.5500 2987.0000 1.0000
0.5600 2951.0000 1.0000
0.5700 2801.0000 1.0000
0.5800 2637.0000 1.0000
0.5900 2538.0000 1.0000
0.6000 2486.0000 1.0000
0.6100 2303.0000 1.0000
0.6200 2213.0000 1.0000
0.6300 2199.0000 1.0000
0.6400 2081.0000 1.0000
0.6500 1997.0000 1.0000
0.6600 1963.0000 1.0000
0.6700 1979.0000 1.0000
0.6800 1973.0000 1.0000
0.6900 1899.0000 1.0000
0.7000 1855.0000 1.0000
0.7100 1848.0000 1.0000
0.7200 1853.0000 1.0000
0.7300 1860.0000 1.0000
0.7400 1792.0000 1.0000
0.7500 1719.0000 1.0000
0.7600 1761.0000 1.0000
0.7700 1749.0000 1.0000
0.7800 1748.0000 1.0000
0.7900 1704.0000 1.0000
0.8000 1723.0000 1.0000
0.8100 1624.0000 1.0000
0.8200 1666.0000 1.0000
0.8300 1732.0000 1.0000
0.8400 1567.0000 1.0000
0.8500 1722.0000 1.0000
0.8600 1682.0000 1.0000
0.8700 1688.0000 1.0000
0.8800 1679.0000 1.0000
0.8900 1685.0000 1.0000
0.9000 1677.0000 1.0000
0.9100 1680.0000 1.0000
0.9200 1676.0000 1.0000
0.9300 1827.0000 1.0000
0.9400 1706.0000 1.0000
0.9500 1698.0000 1.0000
0.9600 1787.0000 1.0000
0.9700 1770.0000 1.0000
0.9800 1811.0000 1.0000
0.9900 1778.0000 1.0000
1.0000 1811.0000 1.0000
1.0100 1778.0000 1.0000
1.0200 1692.0000 1.0000
1.0300 1822.0000 1.0000
1.0400 1830.0000 1.0000
1.0500 1697.0000 1.0000
1.0600 1742.0000 1.0000
1.0700 1611.0000 1.0000
1.0800 1599.0000 1.0000
1.0900 1568.0000 1.0000
1.1000 1447.0000 1.0000
1.1100 1317.0000 1.0000
1.1200 1395.0000 1.0000
1.1300 1226.0000 1.0000
1.1400 1131.0000 1.0000
1.1500 1055.0000 1.0000
1.1600 1039.0000 1.0000
1.1700 974.0000 1.0000
1.1800 938.0000 1.0000
1.1900 855.0000 1.0000
1.2000 788.0000 1.0000
1.2100 745.0000 1.0000
1.2200 629.0000 1.0000
1.2300 626.0000 1.0000
1.2400 632.0000 1.0000
1.2500 618.0000 1.0000
1.2600 566.0000 1.0000
1.2700 568.0000 1.0000
1.2800 538.0000 1.0000
1.2900 525.0000 1.0000
1.3000 496.0000 1.0000
1.3100 464.0000 1.0000
1.3200 429.0000 1.0000
1.3300 415.0000 1.0000
1.3400 406.0000 1.0000
1.3500 388.0000 1.0000
1.3600 396.0000 1.0000
1.3700 393.0000 1.0000
1.3800 373.0000 1.0000
1.3900 338.0000 1.0000
1.4000 380.0000 1.0000
1.4100 326.0000 1.0000
1.4200 327.0000 1.0000
1.4300 347.0000 1.0000
1.4400 337.0000 1.0000
1.4500 315.0000 1.0000
1.4600 275.0000 1.0000
1.4700 308.0000 1.0000
1.4800 273.0000 1.0000
1.4900 283.0000 1.0000
1.5000 296.0000 1.0000
1.5100 290.0000 1.0000
1.5200 275.0000 1.0000
1.5300 290.0000 1.0000
1.5400 288.0000 1.0000
1.5500 278.0000 1.0000
1.5600 289.0000 1.0000
1.5700 301.0000 1.0000
1.5800 280.0000 1.0000
1.5900 304.0000 1.0000
1.6000 281.0000 1.0000
1.6100 292.0000 1.0000
1.6200 296.0000 1.0000
1.6300 304.0000 1.0000
1.6400 312.0000 1.0000
1.6500 305.0000 1.0000
1.6600 295.0000 1.0000
1.6700 295.0000 1.0000
1.6800 329.0000 1.0000
1.6900 334.0000 1.0000
1.7000 327.0000 1.0000
1.7100 313.0000 1.0000
1.7200 284.0000 1.0000
1.7300 300.0000 1.0000
1.7400 299.0000 1.0000
1.7500 315.0000 1.0000
1.7600 338.0000 1.0000
1.7700 327.0000 1.0000
1.7800 311.0000 1.0000
1.7900 312.0000 1.0000
1.8000 303.0000 1.0000
1.8100 337.0000 1.0000
1.8200 300.0000 1.0000
1.8300 328.0000 1.0000
1.8400 309.0000 1.0000
1.8500 279.0000 1.0000
1.8600 288.0000 1.0000
1.8700 299.0000 1.0000
1.8800 250.0000 1.0000
1.8900 250.0000 1.0000
1.9000 254.0000 1.0000
1.9100 251.0000 1.0000
1.9200 248.0000 1.0000
1.9300 231.0000 1.0000
1.9400 218.0000 1.0000
1.9500 236.0000 1.0000
1.9600 236.0000 1.0000
1.9700 216.0000 1.0000
1.9800 234.0000 1.0000
1.9900 220.0000 1.0000
2.0000 225.0000 1.0000
2.0100 183.0000 1.0000
2.0200 219.0000 1.0000
2.0300 230.0000 1.0000
2.0400 217.0000 1.0000
2.0500 239.0000 1.0000
2.0600 219.0000 1.0000
2.0700 189.0000 1.0000
2.0800 199.0000 1.0000
2.0900 214.0000 1.0000
2.1000 204.0000 1.0000
2.1100 197.0000 1.0000
2.1200 197.0000 1.0000
2.1300 158.0000 1.0000
2.1400 203.0000 1.0000
2.1500 175.0000 1.0000
2.1600 176.0000 1.0000
2.1700 183.0000 1.0000
2.1800 184.0000 1.0000
2.1900 168.0000 1.0000
2.2000 157.0000 1.0000
2.2100 137.0000 1.0000
2.2200 142.0000 1.0000
2.2300 137.0000 1.0000
2.2400 127.0000 1.0000
2.2500 153.0000 1.0000
2.2600 128.0000 1.0000
2.2700 140.0000 1.0000
2.2800 143.0000 1.0000
2.2900 136.0000 1.0000
2.3000 137.0000 1.0000
2.3100 112.0000 1.0000
2.3200 117.0000 1.0000
2.3300 117.0000 1.0000
2.3400 121.0000 1.0000
2.3500 114.0000 1.0000
2.3600 96.0000 1.0000
2.3700 116.0000 1.0000
2.3800 100.0000 1.0000
2.3900 130.0000 1.0000
2.4000 122.0000 1.0000
2.4100 101.0000 1.0000
2.4200 107.0000 1.0000
2.4300 131.0000 1.0000
2.4400 125.0000 1.0000
2.4500 119.0000 1.0000
2.4600 89.0000 1.0000
2.4700 105.0000 1.0000
2.4800 97.0000 1.0000
2.4900 121.0000 1.0000
2.5000 112.0000 1.0000
2.5100 122.0000 1.0000
2.5200 103.0000 1.0000
2.5300 117.0000 1.0000
2.5400 80.0000 1.0000
2.5500 103.0000 1.0000
2.5600 108.0000 1.0000
2.5700 108.0000 1.0000
2.5800 100.0000 1.0000
2.5900 104.0000 1.0000
2.6000 114.0000 1.0000
2.6100 116.0000 1.0000
2.6200 116.0000 1.0000
2.6300 82.0000 1.0000
2.6400 104.0000 1.0000
2.6500 99.0000 1.0000
2.6600 100.0000 1.0000
2.6700 117.0000 1.0000
2.6800 110.0000 1.0000
2.6900 98.0000 1.0000
2.7000 120.0000 1.0000
2.7100 97.0000 1.0000
2.7200 86.0000 1.0000
2.7300 110.0000 1.0000
2.7400 95.0000 1.0000
2.7500 107.0000 1.0000
2.7600 95.0000 1.0000
2.7700 96.0000 1.0000
2.7800 101.0000 1.0000
2.7900 96.0000 1.0000
2.8000 94.0000 1.0000
2.8100 93.0000 1.0000
2.8200 117.0000 1.0000
2.8300 106.0000 1.0000
2.8400 98.0000 1.0000
2.8500 95.0000 1.0000
2.8600 87.0000 1.0000
2.8700 110.0000 1.0000
2.8800 106.0000 1.0000
2.8900 100.0000 1.0000
2.9000 110.0000 1.0000
2.9100 84.0000 1.0000
2.9200 113.0000 1.0000
2.9300 122.0000 1.0000
2.9400 111.0000 1.0000
2.9500 125.0000 1.0000
2.9600 109.0000 1.0000
2.9700 118.0000 1.0000
2.9800 124.0000 1.0000
2.9900 107.0000 1.0000
3.0000 101.0000 1.0000
3.0100 108.0000 1.0000
3.0200 116.0000 1.0000
3.0300 97.0000 1.0000
3.0400 100.0000 1.0000
3.0500 115.0000 1.0000
3.0600 105.0000 1.0000
3.0700 126.0000 1.0000
3.0800 123.0000 1.0000
3.0900 101.0000 1.0000
3.1000 111.0000 1.0000
3.1100 100.0000 1.0000
3.1200 102.0000 1.0000
3.1300 103.0000 1.0000
3.1400 112.0000 1.0000
3.1500 112.0000 1.0000
3.1600 107.0000 1.0000
3.1700 100.0000 1.0000
3.1800 105.0000 1.0000
3.1900 102.0000 1.0000
3.2000 105.0000 1.0000
3.2100 94.0000 1.0000
3.2200 107.0000 1.0000
3.2300 105.0000 1.0000
3.2400 99.0000 1.0000
3.2500 100.0000 1.0000
3.2600 104.0000 1.0000
3.2700 120.0000 1.0000
3.2800 92.0000 1.0000
3.2900 103.0000 1.0000
3.3000 100.0000 1.0000
3.3100 93.0000 1.0000
3.3200 94.0000 1.0000
3.3300 106.0000 1.0000
3.3400 102.0000 1.0000
3.3500 78.0000 1.0000
3.3600 73.0000 1.0000
3.3700 90.0000 1.0000
3.3800 86.0000 1.0000
3.3900 86.0000 1.0000
3.4000 86.0000 1.0000
3.4100 77.0000 1.0000
3.4200 97.0000 1.0000
3.4300 90.0000 1.0000
3.4400 97.0000 1.0000
3.4500 87.0000 1.0000
3.4600 81.0000 1.0000
3.4700 73.0000 1.0000
3.4800 82.0000 1.0000
3.4900 78.0000 1.0000
3.5000 97.0000 1.0000
3.5100 90.0000 1.0000
3.5200 88.0000 1.0000
3.5300 69.0000 1.0000
3.5400 66.0000 1.0000
3.5500 87.0000 1.0000
3.5600 69.0000 1.0000
3.5700 80.0000 1.0000
3.5800 81.0000 1.0000
3.5900 69.0000 1.0000
3.6000 79.0000 1.0000
3.6100 80.0000 1.0000
3.6200 63.0000 1.0000
3.6300 83.0000 1.0000
3.6400 65.0000 1.0000
3.6500 68.0000 1.0000
3.6600 81.0000 1.0000
3.6700 79.0000 1.0000
3.6800 87.0000 1.0000
3.6900 76.0000 1.0000
3.7000 79.0000 1.0000
3.7100 71.0000 1.0000
3.7200 95.0000 1.0000
3.7300 73.0000 1.0000
3.7400 69.0000 1.0000
3.7500 68.0000 1.0000
3.7600 77.0000 1.0000
3.7700 75.0000 1.0000
3.7800 74.0000 1.0000
3.7900 76.0000 1.0000
3.8000 61.0000 1.0000
3.8100 72.0000 1.0000
3.8200 70.0000 1.0000
3.8300 60.0000 1.0000
3.8400 66.0000 1.0000
3.8500 68.0000 1.0000
3.8600 69.0000 1.0000
3.8700 61.0000 1.0000
3.8800 76.0000 1.0000
3.8900 91.0000 1.0000
3.9000 76.0000 1.0000
3.9100 56.0000 1.0000
3.9200 65.0000 1.0000
3.9300 78.0000 1.0000
3.9400 68.0000 1.0000
3.9500 78.0000 1.0000
3.9600 54.0000 1.0000
3.9700 78.0000 1.0000
3.9800 80.0000 1.0000
3.9900 72.0000 1.0000
4.0000 72.0000 1.0000
4.0100 67.0000 1.0000
4.0200 61.0000 1.0000
4.0300 72.0000 1.0000
4.0400 53.0000 1.0000
4.0500 67.0000 1.0000
4.0600 70.0000 1.0000
4.0700 71.0000 1.0000
4.0800 73.0000 1.0000
4.0900 72.0000 1.0000
4.1000 71.0000 1.0000
4.1100 65.0000 1.0000
4.1200 59.0000 1.0000
4.1300 72.0000 1.0000
4.1400 58.0000 1.0000
4.1500 43.0000 1.0000
4.1600 59.0000 1.0000
4.1700 67.0000 1.0000
4.1800 64.0000 1.0000
4.1900 59.0000 1.0000
4.2000 55.0000 1.0000
4.2100 47.0000 1.0000
4.2200 50.0000 1.0000
4.2300 54.0000 1.0000
4.2400 50.0000 1.0000
4.2500 74.0000 1.0000
4.2600 53.0000 1.0000
4.2700 51.0000 1.0000
4.2800 74.0000 1.0000
4.2900 60.0000 1.0000
4.3000 57.0000 1.0000
4.3100 57.0000 1.0000
4.3200 56.0000 1.0000
4.3300 61.0000 1.0000
4.3400 51.0000 1.0000
4.3500 58.0000 1.0000
4.3600 56.0000 1.0000
4.3700 57.0000 1.0000
4.3800 68.0000 1.0000
4.3900 49.0000 1.0000
4.4000 53.0000 1.0000
4.4100 49.0000 1.0000
4.4200 58.0000 1.0000
4.4300 52.0000 1.0000
4.4400 68.0000 1.0000
4.4500 71.0000 1.0000
4.4600 69.0000 1.0000
4.4700 60.0000 1.0000
4.4800 67.0000 1.0000
4.4900 54.0000 1.0000
4.5000 55.0000 1.0000
4.5100 57.0000 1.0000
4.5200 52.0000 1.0000
4.5300 41.0000 1.0000
4.5400 44.0000 1.0000
4.5500 51.0000 1.0000
4.5600 55.0000 1.0000
4.5700 40.0000 1.0000
4.5800 58.0000 1.0000
4.5900 58.0000 1.0000
4.6000 59.0000 1.0000
4.6100 52.0000 1.0000
4.6200 50.0000 1.0000
4.6300 47.0000 1.0000
4.6400 67.0000 1.0000
4.6500 47.0000 1.0000
4.6600 57.0000 1.0000
4.6700 60.0000 1.0000
4.6800 57.0000 1.0000
4.6900 72.0000 1.0000
4.7000 60.0000 1.0000
4.7100 60.0000 1.0000
4.7200 62.0000 1.0000
4.7300 53.0000 1.0000
4.7400 56.0000 1.0000
4.7500 54.0000 1.0000
4.7600 44.0000 1.0000
4.7700 59.0000 1.0000
4.7800 54.0000 1.0000
4.7900 61.0000 1.0000
4.8000 57.0000 1.0000
4.8100 63.0000 1.0000
4.8200 64.0000 1.0000
4.8300 78.0000 1.0000
4.8400 52.0000 1.0000
4.8500 63.0000 1.0000
4.8600 55.0000 1.0000
4.8700 53.0000 1.0000
4.8800 47.0000 1.0000
4.8900 57.0000 1.0000
4.9000 53.0000 1.0000
4.9100 49.0000 1.0000
4.9200 55.0000 1.0000
4.9300 78.0000 1.0000
4.9400 76.0000 1.0000
4.9500 61.0000 1.0000
4.9600 58.0000 1.0000
4.9700 53.0000 1.0000
4.9800 57.0000 1.0000
4.9900 57.0000 1.0000
5.0000 51.0000 1.0000
*RAS_INT_END
*RAS_DATA_END
