# Supplementary material for: Effect of shampoo, conditioner and permanent waving on the molecular structure of human hair
Source: PeerJ. 2015 Oct 1;3:e1296. doi: 10.7717/peerj.1296 (PMC4636411; doi:10.7717/peerj.1296)
Supplement: Supplemental Information 1 [file peerj-03-1296-s001.zip › Effect of shampoo, conditioner and permanent waving on the molecular structure of human hair_RawData/SAXS_nonpermed_shampoo.ras]

*RAS_DATA_START
*RAS_HEADER_START
*DISP_FMT_X "%.2f"
*DISP_FMT_Y "%.0f"
*DISP_FULLSCALE "725839448.0640000100"
*DISP_LINE_COLOR "255.0000000000"
*DISP_LINE_STYLE "0.0000000000"
*DISP_LINE_WIDTH "0.2500000000"
*DISP_NOTE "Collected Data-1"
*DISP_OFFSET_Y "0.0000000000"
*DISP_PEAKSEARCH_UNIT_Y "cps"
*DISP_RANGE_BOTTOM "0.0000000000"
*DISP_RANGE_LEFT "0.0000000000"
*DISP_RANGE_LOGCUTOFF "0.0100000000"
*DISP_RANGE_RIGHT "5.0000000000"
*DISP_RANGE_TOP "725839448.0640000100"
*DISP_SCALE_MODE_Y "0.0000000000"
*DISP_TAB_NAME "Theta/2-Theta"
*DISP_TITLE_Y "Intensity"
*DISP_UNIT_Y "cps"
*DISP_WINDOW_NAME "MSG_MACROENGINE"
*FILE_COMMENT " "
*FILE_MD5 ""
*FILE_MEMO " "
*FILE_OPERATOR "Administrator"
*FILE_SAMPLE " "
*FILE_TYPE "RAS_RAW"
*FILE_USERGROUP "System Manager"
*FILE_VERSION "1.0000000000"
*HW_ATTACHMENT_ID "ATT0022"
*HW_ATTACHMENT_NAME "RxRy|RxRy"
*HW_COUNTER_ID-0 "CUT0021"
*HW_COUNTER_ID-1 "CUT0020"
*HW_COUNTER_ID-2 ""
*HW_COUNTER_ID-3 "CSL0021"
*HW_COUNTER_ID-4 "CMC0021"
*HW_COUNTER_NAME-0 "SC-70|SC-70"
*HW_COUNTER_NAME-1 "None|None"
*HW_COUNTER_NAME-2 ""
*HW_COUNTER_NAME-3 "BBM|BBM"
*HW_COUNTER_NAME-4 "oímN[^|Detector monochromator"
*HW_COUNTER_SELECT_NAME "SC-70|SC-70"
*HW_ECP_HV "631.0000000000"
*HW_ECP_HV_UNIT "V"
*HW_GONIOMETER_ID "GON0024"
*HW_GONIOMETER_NAME "SmartLab(In-plane)|SmartLab(In-plane)"
*HW_GONIOMETER_RADIUS-0 "90.0"
*HW_GONIOMETER_RADIUS-1 "114.0"
*HW_GONIOMETER_RADIUS-2 "190.0"
*HW_GONIOMETER_RADIUS-3 "300.0"
*HW_GONIOMETER_RADIUS-4 "187.0"
*HW_GONIOMETER_RADIUS-5 "300.0"
*HW_GONIOMETER_RADIUS-6 "113.0"
*HW_GONIOMETER_RADIUS-7 "331.0"
*HW_I_OPT_ID-0 "CBO0021"
*HW_I_OPT_ID-1 "ICR0023"
*HW_I_OPT_ID-2 "ISL0021"
*HW_I_OPT_ID-3 "ISO0021"
*HW_I_OPT_ID-4 "IAD0021"
*HW_I_OPT_ID-5 "IPR0001"
*HW_I_OPT_NAME-0 "CBOjbg|CBO unit"
*HW_I_OPT_NAME-1 "WüËõwjbg|Standard incident optical unit"
*HW_I_OPT_NAME-2 "WüËXbg{bNX|Standard incident slit box"
*HW_I_OPT_NAME-3 "üË½sXbg|Incident parallel slit"
*HW_I_OPT_NAME-4 "·è§ÀXbg|Length limiting slit"
*HW_I_OPT_NAME-5 "None|None"
*HW_R_ATTENUATER_AUTOMODE "1"
*HW_R_OPT_ID-0 "RSS0021"
*HW_R_OPT_ID-1 "RCR0023"
*HW_R_OPT_ID-2 "RSO0021"
*HW_R_OPT_ID-3 "RRS0021"
*HW_R_OPT_ID-4 "ATN0021"
*HW_R_OPT_ID-5 "RFL0021"
*HW_R_OPT_ID-6 "RAD0021"
*HW_R_OPT_NAME-0 "WóõXbg{bNX1|Standard receiving slit box # 1"
*HW_R_OPT_NAME-1 "Wóõõwjbg1|Standard receiving unit # 1"
*HW_R_OPT_NAME-2 "Wóõõwjbg2|Standard receiving optical unit # 2"
*HW_R_OPT_NAME-3 "WóõXbg{bNX2|Standard receiving slit box # 2"
*HW_R_OPT_NAME-4 "WAbel[^|Standard Attenuator"
*HW_R_OPT_NAME-5 "Cu KÀ|Cu K-beta"
*HW_R_OPT_NAME-6 "²®póõXbg|Alignment receiving slit"
*HW_SAMPLE_HOLDER_ID "SMP0026"
*HW_SAMPLE_HOLDER_NAME "Z-ÓXe[W|Z-Phi Stage"
*HW_XG_CURRENT_MAX "200"
*HW_XG_CURRENT_MIN "10"
*HW_XG_CURRENT_RESOLUTION "2"
*HW_XG_CURRENT_UNIT "mA"
*HW_XG_FOCUS ""
*HW_XG_FOCUS_TYPE "Normal"
*HW_XG_ID ""
*HW_XG_NAME "9kW JúÇ(45kV 200mA ID:1700)|9kW Rotating anode(45kV 200mA ID:1700)"
*HW_XG_TARGET_ATOMIC_NUMBER "29.0000000000"
*HW_XG_TARGET_NAME "Cu"
*HW_XG_TYPE "Rota"
*HW_XG_VOLTAGE_MAX "45"
*HW_XG_VOLTAGE_MIN "20"
*HW_XG_VOLTAGE_RESOLUTION "2"
*HW_XG_VOLTAGE_UNIT "kV"
*HW_XG_WATT_MAX "9"
*HW_XG_WATT_UNIT "kW"
*HW_XG_WAVE_LENGTH_ALPHA1 "1.540593"
*HW_XG_WAVE_LENGTH_ALPHA2 "1.544414"
*HW_XG_WAVE_LENGTH_BETA "1.392250"
*MEAS_COND_AXIS_NAME-0 "Theta/2-Theta"
*MEAS_COND_AXIS_NAME-1 "2-Theta"
*MEAS_COND_AXIS_NAME-2 "Omega"
*MEAS_COND_AXIS_NAME-3 "2-Theta/Omega"
*MEAS_COND_AXIS_NAME-4 "Phi"
*MEAS_COND_AXIS_NAME-5 "2-ThetaChi"
*MEAS_COND_AXIS_NAME-6 "2-ThetaChi/Phi"
*MEAS_COND_AXIS_NAME-7 "Alpha"
*MEAS_COND_AXIS_NAME-8 "Beta"
*MEAS_COND_AXIS_NAME-9 "Z"
*MEAS_COND_AXIS_NAME-10 "Rx"
*MEAS_COND_AXIS_NAME-11 "Ry"
*MEAS_COND_AXIS_NAME-12 "Attenuator"
*MEAS_COND_AXIS_NAME-13 "Theta_s"
*MEAS_COND_AXIS_NAME-14 "Theta_d"
*MEAS_COND_AXIS_NAME-15 "Ts"
*MEAS_COND_AXIS_NAME-16 "M"
*MEAS_COND_AXIS_NAME-17 "Incident slit"
*MEAS_COND_AXIS_NAME-18 ""
*MEAS_COND_AXIS_NAME-19 "Zs"
*MEAS_COND_AXIS_NAME-20 "Receiving slit # 1"
*MEAS_COND_AXIS_NAME-21 ""
*MEAS_COND_AXIS_NAME-22 "Receiving slit # 2"
*MEAS_COND_AXIS_NAME-23 ""
*MEAS_COND_AXIS_NAME-24 "Zd"
*MEAS_COND_AXIS_NAME-25 "CBO selection slit"
*MEAS_COND_AXIS_NAME-26 "Incident monochromator"
*MEAS_COND_AXIS_NAME-27 "Incident parallel slit"
*MEAS_COND_AXIS_NAME-28 "Length limiting slit"
*MEAS_COND_AXIS_NAME-29 "Center slit"
*MEAS_COND_AXIS_NAME-30 "Filter"
*MEAS_COND_AXIS_NAME-31 "Receiving optical device"
*MEAS_COND_AXIS_NAME-32 "Receiving parallel slit"
*MEAS_COND_AXIS_NAME-33 "Alignment receiving slit"
*MEAS_COND_AXIS_NAME-34 "Diffracted beam monochromator"
*MEAS_COND_AXIS_NAME-35 "Monochromator slit"
*MEAS_COND_AXIS_NAME-36 "2-ThetaB"
*MEAS_COND_AXIS_NAME-37 "Primary beam"
*MEAS_COND_AXIS_NAME-38 "HV"
*MEAS_COND_AXIS_NAME-39 "PHA"
*MEAS_COND_AXIS_NAME_INTERNAL-0 "TwoThetaTheta"
*MEAS_COND_AXIS_NAME_INTERNAL-1 "TwoTheta"
*MEAS_COND_AXIS_NAME_INTERNAL-2 "Omega"
*MEAS_COND_AXIS_NAME_INTERNAL-3 "TwoThetaOmega"
*MEAS_COND_AXIS_NAME_INTERNAL-4 "Phi"
*MEAS_COND_AXIS_NAME_INTERNAL-5 "TwoThetaChi"
*MEAS_COND_AXIS_NAME_INTERNAL-6 "TwoThetaChiPhi"
*MEAS_COND_AXIS_NAME_INTERNAL-7 "Alpha"
*MEAS_COND_AXIS_NAME_INTERNAL-8 "Beta"
*MEAS_COND_AXIS_NAME_INTERNAL-9 "Z"
*MEAS_COND_AXIS_NAME_INTERNAL-10 "Rx"
*MEAS_COND_AXIS_NAME_INTERNAL-11 "Ry"
*MEAS_COND_AXIS_NAME_INTERNAL-12 "Attenuator"
*MEAS_COND_AXIS_NAME_INTERNAL-13 "ThetaS"
*MEAS_COND_AXIS_NAME_INTERNAL-14 "ThetaD"
*MEAS_COND_AXIS_NAME_INTERNAL-15 "Ts"
*MEAS_COND_AXIS_NAME_INTERNAL-16 "CBO-M"
*MEAS_COND_AXIS_NAME_INTERNAL-17 "IncidentSlitBox"
*MEAS_COND_AXIS_NAME_INTERNAL-18 "IncidentSlitBox-_Axis"
*MEAS_COND_AXIS_NAME_INTERNAL-19 "Zs"
*MEAS_COND_AXIS_NAME_INTERNAL-20 "ReceivingSlitBox1"
*MEAS_COND_AXIS_NAME_INTERNAL-21 "ReceivingSlitBox1-_Axis"
*MEAS_COND_AXIS_NAME_INTERNAL-22 "ReceivingSlitBox2"
*MEAS_COND_AXIS_NAME_INTERNAL-23 "ReceivingSlitBox2-_Axis"
*MEAS_COND_AXIS_NAME_INTERNAL-24 "ReceivingSlitBox2-Zd"
*MEAS_COND_AXIS_NAME_INTERNAL-25 "CBO"
*MEAS_COND_AXIS_NAME_INTERNAL-26 "IncidentMonochromator"
*MEAS_COND_AXIS_NAME_INTERNAL-27 "IncidentSollerSlit"
*MEAS_COND_AXIS_NAME_INTERNAL-28 "IncidentAxdSlit"
*MEAS_COND_AXIS_NAME_INTERNAL-29 "CenterSlit"
*MEAS_COND_AXIS_NAME_INTERNAL-30 "Filter"
*MEAS_COND_AXIS_NAME_INTERNAL-31 "ReceivingOptics"
*MEAS_COND_AXIS_NAME_INTERNAL-32 "ReceivingSollerSlit"
*MEAS_COND_AXIS_NAME_INTERNAL-33 "ReceivingAxdSlit"
*MEAS_COND_AXIS_NAME_INTERNAL-34 "CounterMonochromator"
*MEAS_COND_AXIS_NAME_INTERNAL-35 "CounterSlit"
*MEAS_COND_AXIS_NAME_INTERNAL-36 "TwoThetaB"
*MEAS_COND_AXIS_NAME_INTERNAL-37 "IncidentPrimary"
*MEAS_COND_AXIS_NAME_INTERNAL-38 "HV"
*MEAS_COND_AXIS_NAME_INTERNAL-39 "PHA"
*MEAS_COND_AXIS_NAME_MAGICNO-0 "83951616.0000000000"
*MEAS_COND_AXIS_NAME_MAGICNO-1 "268632064.0000000000"
*MEAS_COND_AXIS_NAME_MAGICNO-2 "268500992.0000000000"
*MEAS_COND_AXIS_NAME_MAGICNO-3 "83951616.0000000000"
*MEAS_COND_AXIS_NAME_MAGICNO-4 "268500992.0000000000"
*MEAS_COND_AXIS_NAME_MAGICNO-5 "268632064.0000000000"
*MEAS_COND_AXIS_NAME_MAGICNO-6 "83951616.0000000000"
*MEAS_COND_AXIS_NAME_MAGICNO-7 "17039360.0000000000"
*MEAS_COND_AXIS_NAME_MAGICNO-8 "17039360.0000000000"
*MEAS_COND_AXIS_NAME_MAGICNO-9 "285278208.0000000000"
*MEAS_COND_AXIS_NAME_MAGICNO-10 "285278208.0000000000"
*MEAS_COND_AXIS_NAME_MAGICNO-11 "285278208.0000000000"
*MEAS_COND_AXIS_NAME_MAGICNO-12 "17301505.0000000000"
*MEAS_COND_AXIS_NAME_MAGICNO-13 "131072.0000000000"
*MEAS_COND_AXIS_NAME_MAGICNO-14 "131072.0000000000"
*MEAS_COND_AXIS_NAME_MAGICNO-15 "318898176.0000000000"
*MEAS_COND_AXIS_NAME_MAGICNO-16 "285343744.0000000000"
*MEAS_COND_AXIS_NAME_MAGICNO-17 "22020097.0000000000"
*MEAS_COND_AXIS_NAME_MAGICNO-18 "25165824.0000000000"
*MEAS_COND_AXIS_NAME_MAGICNO-19 "318898176.0000000000"
*MEAS_COND_AXIS_NAME_MAGICNO-20 "23068673.0000000000"
*MEAS_COND_AXIS_NAME_MAGICNO-21 "25165824.0000000000"
*MEAS_COND_AXIS_NAME_MAGICNO-22 "23068673.0000000000"
*MEAS_COND_AXIS_NAME_MAGICNO-23 "25165824.0000000000"
*MEAS_COND_AXIS_NAME_MAGICNO-24 "285343744.0000000000"
*MEAS_COND_AXIS_NAME_MAGICNO-25 "20971521.0000000000"
*MEAS_COND_AXIS_NAME_MAGICNO-26 "1.0000000000"
*MEAS_COND_AXIS_NAME_MAGICNO-27 "20971521.0000000000"
*MEAS_COND_AXIS_NAME_MAGICNO-28 "20971521.0000000000"
*MEAS_COND_AXIS_NAME_MAGICNO-29 "20971521.0000000000"
*MEAS_COND_AXIS_NAME_MAGICNO-30 "20971521.0000000000"
*MEAS_COND_AXIS_NAME_MAGICNO-31 "20971521.0000000000"
*MEAS_COND_AXIS_NAME_MAGICNO-32 "20971521.0000000000"
*MEAS_COND_AXIS_NAME_MAGICNO-33 "20971521.0000000000"
*MEAS_COND_AXIS_NAME_MAGICNO-34 "20971521.0000000000"
*MEAS_COND_AXIS_NAME_MAGICNO-35 "20971521.0000000000"
*MEAS_COND_AXIS_NAME_MAGICNO-36 "17039360.0000000000"
*MEAS_COND_AXIS_NAME_MAGICNO-37 "20971521.0000000000"
*MEAS_COND_AXIS_NAME_MAGICNO-38 "0.0000000000"
*MEAS_COND_AXIS_NAME_MAGICNO-39 "0.0000000000"
*MEAS_COND_AXIS_OFFSET-0 "-"
*MEAS_COND_AXIS_OFFSET-1 "1.1775000000"
*MEAS_COND_AXIS_OFFSET-2 "0.9157000000"
*MEAS_COND_AXIS_OFFSET-3 "-"
*MEAS_COND_AXIS_OFFSET-4 "0.0000000000"
*MEAS_COND_AXIS_OFFSET-5 "0.0925000000"
*MEAS_COND_AXIS_OFFSET-6 "-"
*MEAS_COND_AXIS_OFFSET-7 "-"
*MEAS_COND_AXIS_OFFSET-8 "-"
*MEAS_COND_AXIS_OFFSET-9 "-"
*MEAS_COND_AXIS_OFFSET-10 "-"
*MEAS_COND_AXIS_OFFSET-11 "-"
*MEAS_COND_AXIS_OFFSET-12 "-"
*MEAS_COND_AXIS_OFFSET-13 "0.9157000000"
*MEAS_COND_AXIS_OFFSET-14 "0.2618000000"
*MEAS_COND_AXIS_OFFSET-15 "-"
*MEAS_COND_AXIS_OFFSET-16 "-"
*MEAS_COND_AXIS_OFFSET-17 "-"
*MEAS_COND_AXIS_OFFSET-18 "-"
*MEAS_COND_AXIS_OFFSET-19 "-"
*MEAS_COND_AXIS_OFFSET-20 "-"
*MEAS_COND_AXIS_OFFSET-21 "-"
*MEAS_COND_AXIS_OFFSET-22 "-"
*MEAS_COND_AXIS_OFFSET-23 "-"
*MEAS_COND_AXIS_OFFSET-24 "-"
*MEAS_COND_AXIS_OFFSET-25 "-"
*MEAS_COND_AXIS_OFFSET-26 "-"
*MEAS_COND_AXIS_OFFSET-27 "-"
*MEAS_COND_AXIS_OFFSET-28 "-"
*MEAS_COND_AXIS_OFFSET-29 "-"
*MEAS_COND_AXIS_OFFSET-30 "-"
*MEAS_COND_AXIS_OFFSET-31 "-"
*MEAS_COND_AXIS_OFFSET-32 "-"
*MEAS_COND_AXIS_OFFSET-33 "-"
*MEAS_COND_AXIS_OFFSET-34 "-"
*MEAS_COND_AXIS_OFFSET-35 "-"
*MEAS_COND_AXIS_OFFSET-36 "-"
*MEAS_COND_AXIS_OFFSET-37 "-"
*MEAS_COND_AXIS_OFFSET-38 "-"
*MEAS_COND_AXIS_OFFSET-39 "-"
*MEAS_COND_AXIS_POSITION-0 "-0.0050000000"
*MEAS_COND_AXIS_POSITION-1 "-0.0050000000"
*MEAS_COND_AXIS_POSITION-2 "-0.0025000000"
*MEAS_COND_AXIS_POSITION-3 "-0.0050000000"
*MEAS_COND_AXIS_POSITION-4 "0.0000000000"
*MEAS_COND_AXIS_POSITION-5 "0.0000000000"
*MEAS_COND_AXIS_POSITION-6 "0.0000000000"
*MEAS_COND_AXIS_POSITION-7 "90.0000000000"
*MEAS_COND_AXIS_POSITION-8 "0.0000000000"
*MEAS_COND_AXIS_POSITION-9 "-6.4600000000"
*MEAS_COND_AXIS_POSITION-10 "0.0000000000"
*MEAS_COND_AXIS_POSITION-11 "0.0000000000"
*MEAS_COND_AXIS_POSITION-12 "1/10000"
*MEAS_COND_AXIS_POSITION-13 "-0.0025000000"
*MEAS_COND_AXIS_POSITION-14 "-0.0025000000"
*MEAS_COND_AXIS_POSITION-15 "-0.9130000000"
*MEAS_COND_AXIS_POSITION-16 "0.0000000000"
*MEAS_COND_AXIS_POSITION-17 "0.200mm"
*MEAS_COND_AXIS_POSITION-18 "0.2000000000"
*MEAS_COND_AXIS_POSITION-19 "-2.0221900000"
*MEAS_COND_AXIS_POSITION-20 "0.200mm"
*MEAS_COND_AXIS_POSITION-21 "0.2000000000"
*MEAS_COND_AXIS_POSITION-22 "0.200mm"
*MEAS_COND_AXIS_POSITION-23 "0.2000000000"
*MEAS_COND_AXIS_POSITION-24 "0.0159400000"
*MEAS_COND_AXIS_POSITION-25 "PB"
*MEAS_COND_AXIS_POSITION-26 "0.0000000000"
*MEAS_COND_AXIS_POSITION-27 "In-plane_PSC_0.5deg"
*MEAS_COND_AXIS_POSITION-28 "10.0mm"
*MEAS_COND_AXIS_POSITION-29 "None"
*MEAS_COND_AXIS_POSITION-30 "None"
*MEAS_COND_AXIS_POSITION-31 "PSA_open"
*MEAS_COND_AXIS_POSITION-32 "In-plane_PSA_0.5deg"
*MEAS_COND_AXIS_POSITION-33 "None"
*MEAS_COND_AXIS_POSITION-34 "None"
*MEAS_COND_AXIS_POSITION-35 "None"
*MEAS_COND_AXIS_POSITION-36 "0.0050000000"
*MEAS_COND_AXIS_POSITION-37 "None"
*MEAS_COND_AXIS_POSITION-38 "631.0000000000"
*MEAS_COND_AXIS_POSITION-39 "546.2500000000"
*MEAS_COND_AXIS_UNIT-0 "deg"
*MEAS_COND_AXIS_UNIT-1 "deg"
*MEAS_COND_AXIS_UNIT-2 "deg"
*MEAS_COND_AXIS_UNIT-3 "deg"
*MEAS_COND_AXIS_UNIT-4 "deg"
*MEAS_COND_AXIS_UNIT-5 "deg"
*MEAS_COND_AXIS_UNIT-6 "deg"
*MEAS_COND_AXIS_UNIT-7 "deg"
*MEAS_COND_AXIS_UNIT-8 "deg"
*MEAS_COND_AXIS_UNIT-9 "mm"
*MEAS_COND_AXIS_UNIT-10 "deg"
*MEAS_COND_AXIS_UNIT-11 "deg"
*MEAS_COND_AXIS_UNIT-12 ""
*MEAS_COND_AXIS_UNIT-13 "deg"
*MEAS_COND_AXIS_UNIT-14 "deg"
*MEAS_COND_AXIS_UNIT-15 "mm"
*MEAS_COND_AXIS_UNIT-16 "pulse"
*MEAS_COND_AXIS_UNIT-17 ""
*MEAS_COND_AXIS_UNIT-18 "mm"
*MEAS_COND_AXIS_UNIT-19 "mm"
*MEAS_COND_AXIS_UNIT-20 ""
*MEAS_COND_AXIS_UNIT-21 "mm"
*MEAS_COND_AXIS_UNIT-22 ""
*MEAS_COND_AXIS_UNIT-23 "mm"
*MEAS_COND_AXIS_UNIT-24 "mm"
*MEAS_COND_AXIS_UNIT-25 ""
*MEAS_COND_AXIS_UNIT-26 ""
*MEAS_COND_AXIS_UNIT-27 ""
*MEAS_COND_AXIS_UNIT-28 ""
*MEAS_COND_AXIS_UNIT-29 ""
*MEAS_COND_AXIS_UNIT-30 ""
*MEAS_COND_AXIS_UNIT-31 ""
*MEAS_COND_AXIS_UNIT-32 ""
*MEAS_COND_AXIS_UNIT-33 ""
*MEAS_COND_AXIS_UNIT-34 ""
*MEAS_COND_AXIS_UNIT-35 ""
*MEAS_COND_AXIS_UNIT-36 "deg"
*MEAS_COND_AXIS_UNIT-37 ""
*MEAS_COND_AXIS_UNIT-38 "V"
*MEAS_COND_AXIS_UNIT-39 "mV"
*MEAS_COND_COUNTER_CNTLOSS_CORR "1.0000000000"
*MEAS_COND_COUNTER_PHABASE "546.2500000000"
*MEAS_COND_COUNTER_PHAWINDOW "878.7500000000"
*MEAS_COND_COUNTER_PHA_UNIT "mV"
*MEAS_COND_COUNTER_TAUDIFF "0.2000000000"
*MEAS_COND_COUNTER_TAUINT "171.6850000000"
*MEAS_COND_IRRADIATION_MODE "OFF"
*MEAS_COND_IRRADIATION_WIDTH ""
*MEAS_COND_OPT_ATTR "Medium resolution parallel beam/RS"
*MEAS_COND_OPT_NAME "@Medium resolution PB"
*MEAS_COND_UNSYMMETRIC_MODE "OFF"
*MEAS_COND_XG_CURRENT "200.0000000000"
*MEAS_COND_XG_VOLTAGE "45.0000000000"
*MEAS_COND_XG_WAVE_TYPE "Ka"
*MEAS_DATA_COUNT "501.0000000000"
*MEAS_SCAN_AXIS_X "Theta/2-Theta"
*MEAS_SCAN_AXIS_X_INTERNAL "TwoThetaTheta"
*MEAS_SCAN_END_TIME "12/13/14 14:58:39"
*MEAS_SCAN_MODE "CONTINUOUS"
*MEAS_SCAN_MONITOR "0"
*MEAS_SCAN_RESOLUTION_X "0.0002"
*MEAS_SCAN_SPEED "0.03"
*MEAS_SCAN_SPEED_UNIT "deg/min"
*MEAS_SCAN_START "0.0000"
*MEAS_SCAN_START_TIME "12/13/14 12:10:11"
*MEAS_SCAN_STEP "0.0100"
*MEAS_SCAN_STOP "5.0000"
*MEAS_SCAN_UNIT_X "deg"
*MEAS_SCAN_UNIT_Y "counts"
*RAS_HEADER_END
*RAS_INT_START
0.0000 745984.0000 16216.6000
0.0100 678289.0000 16216.6000
0.0200 529034.0000 16216.6000
0.0300 357004.0000 16216.6000
0.0400 204199.0000 16216.6000
0.0500 1252620.0000 1241.0100
0.0600 512156.9688 1241.0100
0.0700 190272.0000 1241.0100
0.0800 1025340.0000 85.3457
0.0900 505864.0000 85.3457
0.1000 301022.0000 85.3457
0.1100 204322.0000 85.3457
0.1200 148609.0000 85.3457
0.1300 111602.0000 85.3457
0.1400 86931.0000 85.3457
0.1500 68101.0000 85.3457
0.1600 3102290.0000 1.0000
0.1700 2580170.0000 1.0000
0.1800 2147490.0000 1.0000
0.1900 1791740.0000 1.0000
0.2000 1491520.0000 1.0000
0.2100 1231940.0000 1.0000
0.2200 1014610.0000 1.0000
0.2300 829480.0000 1.0000
0.2400 680148.0000 1.0000
0.2500 564090.0000 1.0000
0.2600 472913.0000 1.0000
0.2700 399919.0000 1.0000
0.2800 332839.0000 1.0000
0.2900 275435.0000 1.0000
0.3000 222560.0000 1.0000
0.3100 175276.0000 1.0000
0.3200 133687.0000 1.0000
0.3300 75134.0000 1.0000
0.3400 37812.0000 1.0000
0.3500 22600.0000 1.0000
0.3600 14760.0000 1.0000
0.3700 10514.0000 1.0000
0.3800 8833.0000 1.0000
0.3900 8217.0000 1.0000
0.4000 7700.0000 1.0000
0.4100 7066.0000 1.0000
0.4200 6721.0000 1.0000
0.4300 6310.0000 1.0000
0.4400 5990.0000 1.0000
0.4500 5673.0000 1.0000
0.4600 5377.0000 1.0000
0.4700 5132.0000 1.0000
0.4800 4750.0000 1.0000
0.4900 4496.0000 1.0000
0.5000 4274.0000 1.0000
0.5100 4097.0000 1.0000
0.5200 3821.0000 1.0000
0.5300 3809.0000 1.0000
0.5400 3516.0000 1.0000
0.5500 3375.0000 1.0000
0.5600 3203.0000 1.0000
0.5700 3188.0000 1.0000
0.5800 2921.0000 1.0000
0.5900 2840.0000 1.0000
0.6000 2784.0000 1.0000
0.6100 2677.0000 1.0000
0.6200 2530.0000 1.0000
0.6300 2539.0000 1.0000
0.6400 2473.0000 1.0000
0.6500 2367.0000 1.0000
0.6600 2314.0000 1.0000
0.6700 2216.0000 1.0000
0.6800 2235.0000 1.0000
0.6900 2251.0000 1.0000
0.7000 2192.0000 1.0000
0.7100 2199.0000 1.0000
0.7200 2053.0000 1.0000
0.7300 2120.0000 1.0000
0.7400 2074.0000 1.0000
0.7500 2092.0000 1.0000
0.7600 2079.0000 1.0000
0.7700 2027.0000 1.0000
0.7800 2024.0000 1.0000
0.7900 2060.0000 1.0000
0.8000 2035.0000 1.0000
0.8100 1989.0000 1.0000
0.8200 2023.0000 1.0000
0.8300 1981.0000 1.0000
0.8400 1981.0000 1.0000
0.8500 1943.0000 1.0000
0.8600 1909.0000 1.0000
0.8700 1910.0000 1.0000
0.8800 1918.0000 1.0000
0.8900 1933.0000 1.0000
0.9000 1855.0000 1.0000
0.9100 1906.0000 1.0000
0.9200 1909.0000 1.0000
0.9300 1986.0000 1.0000
0.9400 1941.0000 1.0000
0.9500 1933.0000 1.0000
0.9600 1970.0000 1.0000
0.9700 1992.0000 1.0000
0.9800 2045.0000 1.0000
0.9900 1998.0000 1.0000
1.0000 2007.0000 1.0000
1.0100 2073.0000 1.0000
1.0200 2049.0000 1.0000
1.0300 2066.0000 1.0000
1.0400 1962.0000 1.0000
1.0500 2015.0000 1.0000
1.0600 1893.0000 1.0000
1.0700 1943.0000 1.0000
1.0800 1849.0000 1.0000
1.0900 1633.0000 1.0000
1.1000 1685.0000 1.0000
1.1100 1622.0000 1.0000
1.1200 1416.0000 1.0000
1.1300 1363.0000 1.0000
1.1400 1302.0000 1.0000
1.1500 1263.0000 1.0000
1.1600 1129.0000 1.0000
1.1700 1059.0000 1.0000
1.1800 981.0000 1.0000
1.1900 974.0000 1.0000
1.2000 907.0000 1.0000
1.2100 825.0000 1.0000
1.2200 783.0000 1.0000
1.2300 771.0000 1.0000
1.2400 661.0000 1.0000
1.2500 698.0000 1.0000
1.2600 641.0000 1.0000
1.2700 654.0000 1.0000
1.2800 577.0000 1.0000
1.2900 596.0000 1.0000
1.3000 526.0000 1.0000
1.3100 524.0000 1.0000
1.3200 500.0000 1.0000
1.3300 488.0000 1.0000
1.3400 462.0000 1.0000
1.3500 461.0000 1.0000
1.3600 399.0000 1.0000
1.3700 406.0000 1.0000
1.3800 409.0000 1.0000
1.3900 407.0000 1.0000
1.4000 387.0000 1.0000
1.4100 387.0000 1.0000
1.4200 340.0000 1.0000
1.4300 356.0000 1.0000
1.4400 377.0000 1.0000
1.4500 350.0000 1.0000
1.4600 331.0000 1.0000
1.4700 352.0000 1.0000
1.4800 328.0000 1.0000
1.4900 276.0000 1.0000
1.5000 299.0000 1.0000
1.5100 321.0000 1.0000
1.5200 299.0000 1.0000
1.5300 304.0000 1.0000
1.5400 268.0000 1.0000
1.5500 299.0000 1.0000
1.5600 291.0000 1.0000
1.5700 283.0000 1.0000
1.5800 319.0000 1.0000
1.5900 282.0000 1.0000
1.6000 282.0000 1.0000
1.6100 296.0000 1.0000
1.6200 297.0000 1.0000
1.6300 284.0000 1.0000
1.6400 266.0000 1.0000
1.6500 286.0000 1.0000
1.6600 305.0000 1.0000
1.6700 290.0000 1.0000
1.6800 268.0000 1.0000
1.6900 290.0000 1.0000
1.7000 283.0000 1.0000
1.7100 296.0000 1.0000
1.7200 278.0000 1.0000
1.7300 306.0000 1.0000
1.7400 275.0000 1.0000
1.7500 274.0000 1.0000
1.7600 283.0000 1.0000
1.7700 282.0000 1.0000
1.7800 267.0000 1.0000
1.7900 281.0000 1.0000
1.8000 281.0000 1.0000
1.8100 286.0000 1.0000
1.8200 275.0000 1.0000
1.8300 278.0000 1.0000
1.8400 253.0000 1.0000
1.8500 286.0000 1.0000
1.8600 284.0000 1.0000
1.8700 278.0000 1.0000
1.8800 269.0000 1.0000
1.8900 241.0000 1.0000
1.9000 282.0000 1.0000
1.9100 243.0000 1.0000
1.9200 254.0000 1.0000
1.9300 243.0000 1.0000
1.9400 272.0000 1.0000
1.9500 235.0000 1.0000
1.9600 236.0000 1.0000
1.9700 242.0000 1.0000
1.9800 264.0000 1.0000
1.9900 237.0000 1.0000
2.0000 228.0000 1.0000
2.0100 217.0000 1.0000
2.0200 229.0000 1.0000
2.0300 224.0000 1.0000
2.0400 206.0000 1.0000
2.0500 224.0000 1.0000
2.0600 223.0000 1.0000
2.0700 217.0000 1.0000
2.0800 220.0000 1.0000
2.0900 207.0000 1.0000
2.1000 203.0000 1.0000
2.1100 211.0000 1.0000
2.1200 183.0000 1.0000
2.1300 170.0000 1.0000
2.1400 201.0000 1.0000
2.1500 163.0000 1.0000
2.1600 181.0000 1.0000
2.1700 159.0000 1.0000
2.1800 195.0000 1.0000
2.1900 177.0000 1.0000
2.2000 168.0000 1.0000
2.2100 165.0000 1.0000
2.2200 159.0000 1.0000
2.2300 148.0000 1.0000
2.2400 169.0000 1.0000
2.2500 154.0000 1.0000
2.2600 152.0000 1.0000
2.2700 160.0000 1.0000
2.2800 139.0000 1.0000
2.2900 152.0000 1.0000
2.3000 141.0000 1.0000
2.3100 140.0000 1.0000
2.3200 114.0000 1.0000
2.3300 132.0000 1.0000
2.3400 131.0000 1.0000
2.3500 116.0000 1.0000
2.3600 133.0000 1.0000
2.3700 124.0000 1.0000
2.3800 132.0000 1.0000
2.3900 140.0000 1.0000
2.4000 130.0000 1.0000
2.4100 121.0000 1.0000
2.4200 120.0000 1.0000
2.4300 127.0000 1.0000
2.4400 119.0000 1.0000
2.4500 150.0000 1.0000
2.4600 124.0000 1.0000
2.4700 115.0000 1.0000
2.4800 115.0000 1.0000
2.4900 116.0000 1.0000
2.5000 136.0000 1.0000
2.5100 117.0000 1.0000
2.5200 117.0000 1.0000
2.5300 109.0000 1.0000
2.5400 140.0000 1.0000
2.5500 110.0000 1.0000
2.5600 111.0000 1.0000
2.5700 110.0000 1.0000
2.5800 113.0000 1.0000
2.5900 130.0000 1.0000
2.6000 108.0000 1.0000
2.6100 109.0000 1.0000
2.6200 104.0000 1.0000
2.6300 99.0000 1.0000
2.6400 120.0000 1.0000
2.6500 119.0000 1.0000
2.6600 109.0000 1.0000
2.6700 112.0000 1.0000
2.6800 110.0000 1.0000
2.6900 118.0000 1.0000
2.7000 107.0000 1.0000
2.7100 98.0000 1.0000
2.7200 125.0000 1.0000
2.7300 117.0000 1.0000
2.7400 121.0000 1.0000
2.7500 99.0000 1.0000
2.7600 102.0000 1.0000
2.7700 122.0000 1.0000
2.7800 125.0000 1.0000
2.7900 140.0000 1.0000
2.8000 130.0000 1.0000
2.8100 129.0000 1.0000
2.8200 119.0000 1.0000
2.8300 116.0000 1.0000
2.8400 130.0000 1.0000
2.8500 130.0000 1.0000
2.8600 132.0000 1.0000
2.8700 103.0000 1.0000
2.8800 124.0000 1.0000
2.8900 110.0000 1.0000
2.9000 123.0000 1.0000
2.9100 115.0000 1.0000
2.9200 101.0000 1.0000
2.9300 114.0000 1.0000
2.9400 106.0000 1.0000
2.9500 108.0000 1.0000
2.9600 116.0000 1.0000
2.9700 105.0000 1.0000
2.9800 125.0000 1.0000
2.9900 121.0000 1.0000
3.0000 104.0000 1.0000
3.0100 120.0000 1.0000
3.0200 129.0000 1.0000
3.0300 109.0000 1.0000
3.0400 128.0000 1.0000
3.0500 115.0000 1.0000
3.0600 113.0000 1.0000
3.0700 116.0000 1.0000
3.0800 104.0000 1.0000
3.0900 120.0000 1.0000
3.1000 124.0000 1.0000
3.1100 120.0000 1.0000
3.1200 109.0000 1.0000
3.1300 130.0000 1.0000
3.1400 111.0000 1.0000
3.1500 124.0000 1.0000
3.1600 126.0000 1.0000
3.1700 106.0000 1.0000
3.1800 113.0000 1.0000
3.1900 110.0000 1.0000
3.2000 114.0000 1.0000
3.2100 97.0000 1.0000
3.2200 106.0000 1.0000
3.2300 100.0000 1.0000
3.2400 109.0000 1.0000
3.2500 126.0000 1.0000
3.2600 96.0000 1.0000
3.2700 108.0000 1.0000
3.2800 92.0000 1.0000
3.2900 118.0000 1.0000
3.3000 101.0000 1.0000
3.3100 103.0000 1.0000
3.3200 106.0000 1.0000
3.3300 118.0000 1.0000
3.3400 103.0000 1.0000
3.3500 99.0000 1.0000
3.3600 84.0000 1.0000
3.3700 86.0000 1.0000
3.3800 103.0000 1.0000
3.3900 90.0000 1.0000
3.4000 94.0000 1.0000
3.4100 114.0000 1.0000
3.4200 101.0000 1.0000
3.4300 105.0000 1.0000
3.4400 103.0000 1.0000
3.4500 107.0000 1.0000
3.4600 94.0000 1.0000
3.4700 96.0000 1.0000
3.4800 95.0000 1.0000
3.4900 94.0000 1.0000
3.5000 86.0000 1.0000
3.5100 79.0000 1.0000
3.5200 86.0000 1.0000
3.5300 79.0000 1.0000
3.5400 91.0000 1.0000
3.5500 72.0000 1.0000
3.5600 90.0000 1.0000
3.5700 90.0000 1.0000
3.5800 68.0000 1.0000
3.5900 87.0000 1.0000
3.6000 99.0000 1.0000
3.6100 83.0000 1.0000
3.6200 74.0000 1.0000
3.6300 97.0000 1.0000
3.6400 76.0000 1.0000
3.6500 80.0000 1.0000
3.6600 81.0000 1.0000
3.6700 86.0000 1.0000
3.6800 82.0000 1.0000
3.6900 86.0000 1.0000
3.7000 71.0000 1.0000
3.7100 70.0000 1.0000
3.7200 86.0000 1.0000
3.7300 89.0000 1.0000
3.7400 76.0000 1.0000
3.7500 65.0000 1.0000
3.7600 83.0000 1.0000
3.7700 97.0000 1.0000
3.7800 75.0000 1.0000
3.7900 88.0000 1.0000
3.8000 72.0000 1.0000
3.8100 60.0000 1.0000
3.8200 84.0000 1.0000
3.8300 64.0000 1.0000
3.8400 83.0000 1.0000
3.8500 73.0000 1.0000
3.8600 76.0000 1.0000
3.8700 68.0000 1.0000
3.8800 65.0000 1.0000
3.8900 81.0000 1.0000
3.9000 70.0000 1.0000
3.9100 66.0000 1.0000
3.9200 75.0000 1.0000
3.9300 59.0000 1.0000
3.9400 78.0000 1.0000
3.9500 76.0000 1.0000
3.9600 74.0000 1.0000
3.9700 68.0000 1.0000
3.9800 62.0000 1.0000
3.9900 70.0000 1.0000
4.0000 67.0000 1.0000
4.0100 59.0000 1.0000
4.0200 66.0000 1.0000
4.0300 76.0000 1.0000
4.0400 66.0000 1.0000
4.0500 62.0000 1.0000
4.0600 61.0000 1.0000
4.0700 66.0000 1.0000
4.0800 66.0000 1.0000
4.0900 61.0000 1.0000
4.1000 72.0000 1.0000
4.1100 61.0000 1.0000
4.1200 59.0000 1.0000
4.1300 70.0000 1.0000
4.1400 70.0000 1.0000
4.1500 62.0000 1.0000
4.1600 74.0000 1.0000
4.1700 58.0000 1.0000
4.1800 76.0000 1.0000
4.1900 67.0000 1.0000
4.2000 75.0000 1.0000
4.2100 56.0000 1.0000
4.2200 60.0000 1.0000
4.2300 63.0000 1.0000
4.2400 60.0000 1.0000
4.2500 55.0000 1.0000
4.2600 60.0000 1.0000
4.2700 71.0000 1.0000
4.2800 62.0000 1.0000
4.2900 73.0000 1.0000
4.3000 73.0000 1.0000
4.3100 57.0000 1.0000
4.3200 64.0000 1.0000
4.3300 56.0000 1.0000
4.3400 48.0000 1.0000
4.3500 58.0000 1.0000
4.3600 56.0000 1.0000
4.3700 54.0000 1.0000
4.3800 53.0000 1.0000
4.3900 44.0000 1.0000
4.4000 60.0000 1.0000
4.4100 50.0000 1.0000
4.4200 60.0000 1.0000
4.4300 55.0000 1.0000
4.4400 51.0000 1.0000
4.4500 65.0000 1.0000
4.4600 56.0000 1.0000
4.4700 60.0000 1.0000
4.4800 59.0000 1.0000
4.4900 53.0000 1.0000
4.5000 61.0000 1.0000
4.5100 58.0000 1.0000
4.5200 69.0000 1.0000
4.5300 49.0000 1.0000
4.5400 50.0000 1.0000
4.5500 54.0000 1.0000
4.5600 49.0000 1.0000
4.5700 53.0000 1.0000
4.5800 62.0000 1.0000
4.5900 55.0000 1.0000
4.6000 60.0000 1.0000
4.6100 61.0000 1.0000
4.6200 69.0000 1.0000
4.6300 64.0000 1.0000
4.6400 51.0000 1.0000
4.6500 53.0000 1.0000
4.6600 59.0000 1.0000
4.6700 59.0000 1.0000
4.6800 56.0000 1.0000
4.6900 56.0000 1.0000
4.7000 66.0000 1.0000
4.7100 55.0000 1.0000
4.7200 64.0000 1.0000
4.7300 62.0000 1.0000
4.7400 61.0000 1.0000
4.7500 57.0000 1.0000
4.7600 49.0000 1.0000
4.7700 53.0000 1.0000
4.7800 51.0000 1.0000
4.7900 56.0000 1.0000
4.8000 60.0000 1.0000
4.8100 67.0000 1.0000
4.8200 54.0000 1.0000
4.8300 56.0000 1.0000
4.8400 45.0000 1.0000
4.8500 58.0000 1.0000
4.8600 64.0000 1.0000
4.8700 59.0000 1.0000
4.8800 51.0000 1.0000
4.8900 54.0000 1.0000
4.9000 62.0000 1.0000
4.9100 52.0000 1.0000
4.9200 55.0000 1.0000
4.9300 63.0000 1.0000
4.9400 67.0000 1.0000
4.9500 67.0000 1.0000
4.9600 34.0000 1.0000
4.9700 55.0000 1.0000
4.9800 71.0000 1.0000
4.9900 63.0000 1.0000
5.0000 60.0000 1.0000
*RAS_INT_END
*RAS_DATA_END
