# Supplementary material for: Effect of shampoo, conditioner and permanent waving on the molecular structure of human hair
Source: PeerJ. 2015 Oct 1;3:e1296. doi: 10.7717/peerj.1296 (PMC4636411; doi:10.7717/peerj.1296)
Supplement: Supplemental Information 1 [file peerj-03-1296-s001.zip › Effect of shampoo, conditioner and permanent waving on the molecular structure of human hair_RawData/SAXS_nonpermed_shampoo_conditioner.ras]

*RAS_DATA_START
*RAS_HEADER_START
*DISP_FMT_X "%.2f"
*DISP_FMT_Y "%.0f"
*DISP_FULLSCALE "607671029.8560000700"
*DISP_LINE_COLOR "255.0000000000"
*DISP_LINE_STYLE "0.0000000000"
*DISP_LINE_WIDTH "0.2500000000"
*DISP_NOTE "Collected Data-1"
*DISP_OFFSET_Y "0.0000000000"
*DISP_PEAKSEARCH_UNIT_Y "cps"
*DISP_RANGE_BOTTOM "0.0100000000"
*DISP_RANGE_LEFT "0.0000000000"
*DISP_RANGE_LOGCUTOFF "0.0100000000"
*DISP_RANGE_RIGHT "5.0000000000"
*DISP_RANGE_TOP "607671029.8560000700"
*DISP_SCALE_MODE_Y "2.0000000000"
*DISP_TAB_NAME "Theta/2-Theta"
*DISP_TITLE_Y "Intensity"
*DISP_UNIT_Y "cps"
*DISP_WINDOW_NAME "MSG_MACROENGINE"
*FILE_COMMENT " "
*FILE_MD5 ""
*FILE_MEMO " "
*FILE_OPERATOR "Administrator"
*FILE_SAMPLE " "
*FILE_TYPE "RAS_RAW"
*FILE_USERGROUP "System Manager"
*FILE_VERSION "1.0000000000"
*HW_ATTACHMENT_ID "ATT0022"
*HW_ATTACHMENT_NAME "RxRy|RxRy"
*HW_COUNTER_ID-0 "CUT0021"
*HW_COUNTER_ID-1 "CUT0020"
*HW_COUNTER_ID-2 ""
*HW_COUNTER_ID-3 "CSL0021"
*HW_COUNTER_ID-4 "CMC0021"
*HW_COUNTER_NAME-0 "SC-70|SC-70"
*HW_COUNTER_NAME-1 "None|None"
*HW_COUNTER_NAME-2 ""
*HW_COUNTER_NAME-3 "BBM|BBM"
*HW_COUNTER_NAME-4 "oímN[^|Detector monochromator"
*HW_COUNTER_SELECT_NAME "SC-70|SC-70"
*HW_ECP_HV "631.0000000000"
*HW_ECP_HV_UNIT "V"
*HW_GONIOMETER_ID "GON0024"
*HW_GONIOMETER_NAME "SmartLab(In-plane)|SmartLab(In-plane)"
*HW_GONIOMETER_RADIUS-0 "90.0"
*HW_GONIOMETER_RADIUS-1 "114.0"
*HW_GONIOMETER_RADIUS-2 "190.0"
*HW_GONIOMETER_RADIUS-3 "300.0"
*HW_GONIOMETER_RADIUS-4 "187.0"
*HW_GONIOMETER_RADIUS-5 "300.0"
*HW_GONIOMETER_RADIUS-6 "113.0"
*HW_GONIOMETER_RADIUS-7 "331.0"
*HW_I_OPT_ID-0 "CBO0021"
*HW_I_OPT_ID-1 "ICR0023"
*HW_I_OPT_ID-2 "ISL0021"
*HW_I_OPT_ID-3 "ISO0021"
*HW_I_OPT_ID-4 "IAD0021"
*HW_I_OPT_ID-5 "IPR0001"
*HW_I_OPT_NAME-0 "CBOjbg|CBO unit"
*HW_I_OPT_NAME-1 "WüËõwjbg|Standard incident optical unit"
*HW_I_OPT_NAME-2 "WüËXbg{bNX|Standard incident slit box"
*HW_I_OPT_NAME-3 "üË½sXbg|Incident parallel slit"
*HW_I_OPT_NAME-4 "·è§ÀXbg|Length limiting slit"
*HW_I_OPT_NAME-5 "None|None"
*HW_R_ATTENUATER_AUTOMODE "1"
*HW_R_OPT_ID-0 "RSS0021"
*HW_R_OPT_ID-1 "RCR0022"
*HW_R_OPT_ID-2 "RSO0021"
*HW_R_OPT_ID-3 "RRS0021"
*HW_R_OPT_ID-4 "ATN0021"
*HW_R_OPT_ID-5 "RFL0021"
*HW_R_OPT_ID-6 "RAD0021"
*HW_R_OPT_NAME-0 "WóõXbg{bNX1|Standard receiving slit box # 1"
*HW_R_OPT_NAME-1 "Wóõõwjbg1|Standard receiving unit # 1"
*HW_R_OPT_NAME-2 "Wóõõwjbg2|Standard receiving optical unit # 2"
*HW_R_OPT_NAME-3 "WóõXbg{bNX2|Standard receiving slit box # 2"
*HW_R_OPT_NAME-4 "WAbel[^|Standard Attenuator"
*HW_R_OPT_NAME-5 "Cu KÀ|Cu K-beta"
*HW_R_OPT_NAME-6 "²®póõXbg|Alignment receiving slit"
*HW_SAMPLE_HOLDER_ID "SMP0026"
*HW_SAMPLE_HOLDER_NAME "Z-ÓXe[W|Z-Phi Stage"
*HW_XG_CURRENT_MAX "200"
*HW_XG_CURRENT_MIN "10"
*HW_XG_CURRENT_RESOLUTION "2"
*HW_XG_CURRENT_UNIT "mA"
*HW_XG_FOCUS ""
*HW_XG_FOCUS_TYPE "Normal"
*HW_XG_ID ""
*HW_XG_NAME "9kW JúÇ(45kV 200mA ID:1700)|9kW Rotating anode(45kV 200mA ID:1700)"
*HW_XG_TARGET_ATOMIC_NUMBER "29.0000000000"
*HW_XG_TARGET_NAME "Cu"
*HW_XG_TYPE "Rota"
*HW_XG_VOLTAGE_MAX "45"
*HW_XG_VOLTAGE_MIN "20"
*HW_XG_VOLTAGE_RESOLUTION "2"
*HW_XG_VOLTAGE_UNIT "kV"
*HW_XG_WATT_MAX "9"
*HW_XG_WATT_UNIT "kW"
*HW_XG_WAVE_LENGTH_ALPHA1 "1.540593"
*HW_XG_WAVE_LENGTH_ALPHA2 "1.544414"
*HW_XG_WAVE_LENGTH_BETA "1.392250"
*MEAS_COND_AXIS_NAME-0 "Theta/2-Theta"
*MEAS_COND_AXIS_NAME-1 "2-Theta"
*MEAS_COND_AXIS_NAME-2 "Omega"
*MEAS_COND_AXIS_NAME-3 "2-Theta/Omega"
*MEAS_COND_AXIS_NAME-4 "Phi"
*MEAS_COND_AXIS_NAME-5 "2-ThetaChi"
*MEAS_COND_AXIS_NAME-6 "2-ThetaChi/Phi"
*MEAS_COND_AXIS_NAME-7 "Alpha"
*MEAS_COND_AXIS_NAME-8 "Beta"
*MEAS_COND_AXIS_NAME-9 "Z"
*MEAS_COND_AXIS_NAME-10 "Rx"
*MEAS_COND_AXIS_NAME-11 "Ry"
*MEAS_COND_AXIS_NAME-12 "Attenuator"
*MEAS_COND_AXIS_NAME-13 "Theta_s"
*MEAS_COND_AXIS_NAME-14 "Theta_d"
*MEAS_COND_AXIS_NAME-15 "Ts"
*MEAS_COND_AXIS_NAME-16 "M"
*MEAS_COND_AXIS_NAME-17 "Incident slit"
*MEAS_COND_AXIS_NAME-18 ""
*MEAS_COND_AXIS_NAME-19 "Zs"
*MEAS_COND_AXIS_NAME-20 "Receiving slit # 1"
*MEAS_COND_AXIS_NAME-21 ""
*MEAS_COND_AXIS_NAME-22 "Receiving slit # 2"
*MEAS_COND_AXIS_NAME-23 ""
*MEAS_COND_AXIS_NAME-24 "Zd"
*MEAS_COND_AXIS_NAME-25 "CBO selection slit"
*MEAS_COND_AXIS_NAME-26 "Incident monochromator"
*MEAS_COND_AXIS_NAME-27 "Incident parallel slit"
*MEAS_COND_AXIS_NAME-28 "Length limiting slit"
*MEAS_COND_AXIS_NAME-29 "Center slit"
*MEAS_COND_AXIS_NAME-30 "Filter"
*MEAS_COND_AXIS_NAME-31 "Receiving optical device"
*MEAS_COND_AXIS_NAME-32 "Receiving parallel slit"
*MEAS_COND_AXIS_NAME-33 "Alignment receiving slit"
*MEAS_COND_AXIS_NAME-34 "Diffracted beam monochromator"
*MEAS_COND_AXIS_NAME-35 "Monochromator slit"
*MEAS_COND_AXIS_NAME-36 "2-ThetaB"
*MEAS_COND_AXIS_NAME-37 "Primary beam"
*MEAS_COND_AXIS_NAME-38 "HV"
*MEAS_COND_AXIS_NAME-39 "PHA"
*MEAS_COND_AXIS_NAME_INTERNAL-0 "TwoThetaTheta"
*MEAS_COND_AXIS_NAME_INTERNAL-1 "TwoTheta"
*MEAS_COND_AXIS_NAME_INTERNAL-2 "Omega"
*MEAS_COND_AXIS_NAME_INTERNAL-3 "TwoThetaOmega"
*MEAS_COND_AXIS_NAME_INTERNAL-4 "Phi"
*MEAS_COND_AXIS_NAME_INTERNAL-5 "TwoThetaChi"
*MEAS_COND_AXIS_NAME_INTERNAL-6 "TwoThetaChiPhi"
*MEAS_COND_AXIS_NAME_INTERNAL-7 "Alpha"
*MEAS_COND_AXIS_NAME_INTERNAL-8 "Beta"
*MEAS_COND_AXIS_NAME_INTERNAL-9 "Z"
*MEAS_COND_AXIS_NAME_INTERNAL-10 "Rx"
*MEAS_COND_AXIS_NAME_INTERNAL-11 "Ry"
*MEAS_COND_AXIS_NAME_INTERNAL-12 "Attenuator"
*MEAS_COND_AXIS_NAME_INTERNAL-13 "ThetaS"
*MEAS_COND_AXIS_NAME_INTERNAL-14 "ThetaD"
*MEAS_COND_AXIS_NAME_INTERNAL-15 "Ts"
*MEAS_COND_AXIS_NAME_INTERNAL-16 "CBO-M"
*MEAS_COND_AXIS_NAME_INTERNAL-17 "IncidentSlitBox"
*MEAS_COND_AXIS_NAME_INTERNAL-18 "IncidentSlitBox-_Axis"
*MEAS_COND_AXIS_NAME_INTERNAL-19 "Zs"
*MEAS_COND_AXIS_NAME_INTERNAL-20 "ReceivingSlitBox1"
*MEAS_COND_AXIS_NAME_INTERNAL-21 "ReceivingSlitBox1-_Axis"
*MEAS_COND_AXIS_NAME_INTERNAL-22 "ReceivingSlitBox2"
*MEAS_COND_AXIS_NAME_INTERNAL-23 "ReceivingSlitBox2-_Axis"
*MEAS_COND_AXIS_NAME_INTERNAL-24 "ReceivingSlitBox2-Zd"
*MEAS_COND_AXIS_NAME_INTERNAL-25 "CBO"
*MEAS_COND_AXIS_NAME_INTERNAL-26 "IncidentMonochromator"
*MEAS_COND_AXIS_NAME_INTERNAL-27 "IncidentSollerSlit"
*MEAS_COND_AXIS_NAME_INTERNAL-28 "IncidentAxdSlit"
*MEAS_COND_AXIS_NAME_INTERNAL-29 "CenterSlit"
*MEAS_COND_AXIS_NAME_INTERNAL-30 "Filter"
*MEAS_COND_AXIS_NAME_INTERNAL-31 "ReceivingOptics"
*MEAS_COND_AXIS_NAME_INTERNAL-32 "ReceivingSollerSlit"
*MEAS_COND_AXIS_NAME_INTERNAL-33 "ReceivingAxdSlit"
*MEAS_COND_AXIS_NAME_INTERNAL-34 "CounterMonochromator"
*MEAS_COND_AXIS_NAME_INTERNAL-35 "CounterSlit"
*MEAS_COND_AXIS_NAME_INTERNAL-36 "TwoThetaB"
*MEAS_COND_AXIS_NAME_INTERNAL-37 "IncidentPrimary"
*MEAS_COND_AXIS_NAME_INTERNAL-38 "HV"
*MEAS_COND_AXIS_NAME_INTERNAL-39 "PHA"
*MEAS_COND_AXIS_NAME_MAGICNO-0 "83951616.0000000000"
*MEAS_COND_AXIS_NAME_MAGICNO-1 "268632064.0000000000"
*MEAS_COND_AXIS_NAME_MAGICNO-2 "268500992.0000000000"
*MEAS_COND_AXIS_NAME_MAGICNO-3 "83951616.0000000000"
*MEAS_COND_AXIS_NAME_MAGICNO-4 "268500992.0000000000"
*MEAS_COND_AXIS_NAME_MAGICNO-5 "268632064.0000000000"
*MEAS_COND_AXIS_NAME_MAGICNO-6 "83951616.0000000000"
*MEAS_COND_AXIS_NAME_MAGICNO-7 "17039360.0000000000"
*MEAS_COND_AXIS_NAME_MAGICNO-8 "17039360.0000000000"
*MEAS_COND_AXIS_NAME_MAGICNO-9 "285278208.0000000000"
*MEAS_COND_AXIS_NAME_MAGICNO-10 "285278208.0000000000"
*MEAS_COND_AXIS_NAME_MAGICNO-11 "285278208.0000000000"
*MEAS_COND_AXIS_NAME_MAGICNO-12 "17301505.0000000000"
*MEAS_COND_AXIS_NAME_MAGICNO-13 "131072.0000000000"
*MEAS_COND_AXIS_NAME_MAGICNO-14 "131072.0000000000"
*MEAS_COND_AXIS_NAME_MAGICNO-15 "318898176.0000000000"
*MEAS_COND_AXIS_NAME_MAGICNO-16 "285343744.0000000000"
*MEAS_COND_AXIS_NAME_MAGICNO-17 "22020097.0000000000"
*MEAS_COND_AXIS_NAME_MAGICNO-18 "25165824.0000000000"
*MEAS_COND_AXIS_NAME_MAGICNO-19 "318898176.0000000000"
*MEAS_COND_AXIS_NAME_MAGICNO-20 "23068673.0000000000"
*MEAS_COND_AXIS_NAME_MAGICNO-21 "25165824.0000000000"
*MEAS_COND_AXIS_NAME_MAGICNO-22 "23068673.0000000000"
*MEAS_COND_AXIS_NAME_MAGICNO-23 "25165824.0000000000"
*MEAS_COND_AXIS_NAME_MAGICNO-24 "285343744.0000000000"
*MEAS_COND_AXIS_NAME_MAGICNO-25 "20971521.0000000000"
*MEAS_COND_AXIS_NAME_MAGICNO-26 "1.0000000000"
*MEAS_COND_AXIS_NAME_MAGICNO-27 "20971521.0000000000"
*MEAS_COND_AXIS_NAME_MAGICNO-28 "20971521.0000000000"
*MEAS_COND_AXIS_NAME_MAGICNO-29 "20971521.0000000000"
*MEAS_COND_AXIS_NAME_MAGICNO-30 "20971521.0000000000"
*MEAS_COND_AXIS_NAME_MAGICNO-31 "20971521.0000000000"
*MEAS_COND_AXIS_NAME_MAGICNO-32 "20971521.0000000000"
*MEAS_COND_AXIS_NAME_MAGICNO-33 "20971521.0000000000"
*MEAS_COND_AXIS_NAME_MAGICNO-34 "20971521.0000000000"
*MEAS_COND_AXIS_NAME_MAGICNO-35 "20971521.0000000000"
*MEAS_COND_AXIS_NAME_MAGICNO-36 "17039360.0000000000"
*MEAS_COND_AXIS_NAME_MAGICNO-37 "20971521.0000000000"
*MEAS_COND_AXIS_NAME_MAGICNO-38 "0.0000000000"
*MEAS_COND_AXIS_NAME_MAGICNO-39 "0.0000000000"
*MEAS_COND_AXIS_OFFSET-0 "-"
*MEAS_COND_AXIS_OFFSET-1 "1.1849000000"
*MEAS_COND_AXIS_OFFSET-2 "0.9151000000"
*MEAS_COND_AXIS_OFFSET-3 "-"
*MEAS_COND_AXIS_OFFSET-4 "0.0000000000"
*MEAS_COND_AXIS_OFFSET-5 "0.0965000000"
*MEAS_COND_AXIS_OFFSET-6 "-"
*MEAS_COND_AXIS_OFFSET-7 "-"
*MEAS_COND_AXIS_OFFSET-8 "-"
*MEAS_COND_AXIS_OFFSET-9 "-"
*MEAS_COND_AXIS_OFFSET-10 "-"
*MEAS_COND_AXIS_OFFSET-11 "-"
*MEAS_COND_AXIS_OFFSET-12 "-"
*MEAS_COND_AXIS_OFFSET-13 "0.9151000000"
*MEAS_COND_AXIS_OFFSET-14 "0.2698000000"
*MEAS_COND_AXIS_OFFSET-15 "-"
*MEAS_COND_AXIS_OFFSET-16 "-"
*MEAS_COND_AXIS_OFFSET-17 "-"
*MEAS_COND_AXIS_OFFSET-18 "-"
*MEAS_COND_AXIS_OFFSET-19 "-"
*MEAS_COND_AXIS_OFFSET-20 "-"
*MEAS_COND_AXIS_OFFSET-21 "-"
*MEAS_COND_AXIS_OFFSET-22 "-"
*MEAS_COND_AXIS_OFFSET-23 "-"
*MEAS_COND_AXIS_OFFSET-24 "-"
*MEAS_COND_AXIS_OFFSET-25 "-"
*MEAS_COND_AXIS_OFFSET-26 "-"
*MEAS_COND_AXIS_OFFSET-27 "-"
*MEAS_COND_AXIS_OFFSET-28 "-"
*MEAS_COND_AXIS_OFFSET-29 "-"
*MEAS_COND_AXIS_OFFSET-30 "-"
*MEAS_COND_AXIS_OFFSET-31 "-"
*MEAS_COND_AXIS_OFFSET-32 "-"
*MEAS_COND_AXIS_OFFSET-33 "-"
*MEAS_COND_AXIS_OFFSET-34 "-"
*MEAS_COND_AXIS_OFFSET-35 "-"
*MEAS_COND_AXIS_OFFSET-36 "-"
*MEAS_COND_AXIS_OFFSET-37 "-"
*MEAS_COND_AXIS_OFFSET-38 "-"
*MEAS_COND_AXIS_OFFSET-39 "-"
*MEAS_COND_AXIS_POSITION-0 "-0.0050000000"
*MEAS_COND_AXIS_POSITION-1 "-0.0050000000"
*MEAS_COND_AXIS_POSITION-2 "-0.0025000000"
*MEAS_COND_AXIS_POSITION-3 "-0.0050000000"
*MEAS_COND_AXIS_POSITION-4 "0.0000000000"
*MEAS_COND_AXIS_POSITION-5 "0.0000000000"
*MEAS_COND_AXIS_POSITION-6 "0.0000000000"
*MEAS_COND_AXIS_POSITION-7 "90.0000000000"
*MEAS_COND_AXIS_POSITION-8 "0.0000000000"
*MEAS_COND_AXIS_POSITION-9 "-7.7800000000"
*MEAS_COND_AXIS_POSITION-10 "-2.7096000000"
*MEAS_COND_AXIS_POSITION-11 "0.0000000000"
*MEAS_COND_AXIS_POSITION-12 "1/10000"
*MEAS_COND_AXIS_POSITION-13 "-0.0025000000"
*MEAS_COND_AXIS_POSITION-14 "-0.0025000000"
*MEAS_COND_AXIS_POSITION-15 "-0.9278800000"
*MEAS_COND_AXIS_POSITION-16 "0.0000000000"
*MEAS_COND_AXIS_POSITION-17 "0.200mm"
*MEAS_COND_AXIS_POSITION-18 "0.2000000000"
*MEAS_COND_AXIS_POSITION-19 "-2.0271900000"
*MEAS_COND_AXIS_POSITION-20 "0.200mm"
*MEAS_COND_AXIS_POSITION-21 "0.2000000000"
*MEAS_COND_AXIS_POSITION-22 "0.200mm"
*MEAS_COND_AXIS_POSITION-23 "0.2000000000"
*MEAS_COND_AXIS_POSITION-24 "0.0028100000"
*MEAS_COND_AXIS_POSITION-25 "PB"
*MEAS_COND_AXIS_POSITION-26 "0.0000000000"
*MEAS_COND_AXIS_POSITION-27 "In-plane_PSC_0.5deg"
*MEAS_COND_AXIS_POSITION-28 "10.0mm"
*MEAS_COND_AXIS_POSITION-29 "None"
*MEAS_COND_AXIS_POSITION-30 "None"
*MEAS_COND_AXIS_POSITION-31 "PSA_open"
*MEAS_COND_AXIS_POSITION-32 "In-plane_PSA_0.5deg"
*MEAS_COND_AXIS_POSITION-33 "None"
*MEAS_COND_AXIS_POSITION-34 "None"
*MEAS_COND_AXIS_POSITION-35 "None"
*MEAS_COND_AXIS_POSITION-36 "0.0050000000"
*MEAS_COND_AXIS_POSITION-37 "None"
*MEAS_COND_AXIS_POSITION-38 "631.0000000000"
*MEAS_COND_AXIS_POSITION-39 "546.2500000000"
*MEAS_COND_AXIS_UNIT-0 "deg"
*MEAS_COND_AXIS_UNIT-1 "deg"
*MEAS_COND_AXIS_UNIT-2 "deg"
*MEAS_COND_AXIS_UNIT-3 "deg"
*MEAS_COND_AXIS_UNIT-4 "deg"
*MEAS_COND_AXIS_UNIT-5 "deg"
*MEAS_COND_AXIS_UNIT-6 "deg"
*MEAS_COND_AXIS_UNIT-7 "deg"
*MEAS_COND_AXIS_UNIT-8 "deg"
*MEAS_COND_AXIS_UNIT-9 "mm"
*MEAS_COND_AXIS_UNIT-10 "deg"
*MEAS_COND_AXIS_UNIT-11 "deg"
*MEAS_COND_AXIS_UNIT-12 ""
*MEAS_COND_AXIS_UNIT-13 "deg"
*MEAS_COND_AXIS_UNIT-14 "deg"
*MEAS_COND_AXIS_UNIT-15 "mm"
*MEAS_COND_AXIS_UNIT-16 "pulse"
*MEAS_COND_AXIS_UNIT-17 ""
*MEAS_COND_AXIS_UNIT-18 "mm"
*MEAS_COND_AXIS_UNIT-19 "mm"
*MEAS_COND_AXIS_UNIT-20 ""
*MEAS_COND_AXIS_UNIT-21 "mm"
*MEAS_COND_AXIS_UNIT-22 ""
*MEAS_COND_AXIS_UNIT-23 "mm"
*MEAS_COND_AXIS_UNIT-24 "mm"
*MEAS_COND_AXIS_UNIT-25 ""
*MEAS_COND_AXIS_UNIT-26 ""
*MEAS_COND_AXIS_UNIT-27 ""
*MEAS_COND_AXIS_UNIT-28 ""
*MEAS_COND_AXIS_UNIT-29 ""
*MEAS_COND_AXIS_UNIT-30 ""
*MEAS_COND_AXIS_UNIT-31 ""
*MEAS_COND_AXIS_UNIT-32 ""
*MEAS_COND_AXIS_UNIT-33 ""
*MEAS_COND_AXIS_UNIT-34 ""
*MEAS_COND_AXIS_UNIT-35 ""
*MEAS_COND_AXIS_UNIT-36 "deg"
*MEAS_COND_AXIS_UNIT-37 ""
*MEAS_COND_AXIS_UNIT-38 "V"
*MEAS_COND_AXIS_UNIT-39 "mV"
*MEAS_COND_COUNTER_CNTLOSS_CORR "1.0000000000"
*MEAS_COND_COUNTER_PHABASE "546.2500000000"
*MEAS_COND_COUNTER_PHAWINDOW "878.7500000000"
*MEAS_COND_COUNTER_PHA_UNIT "mV"
*MEAS_COND_COUNTER_TAUDIFF "0.2000000000"
*MEAS_COND_COUNTER_TAUINT "171.6850000000"
*MEAS_COND_IRRADIATION_MODE "OFF"
*MEAS_COND_IRRADIATION_WIDTH ""
*MEAS_COND_OPT_ATTR "Medium resolution parallel beam/RS"
*MEAS_COND_OPT_NAME "@Medium resolution PB"
*MEAS_COND_UNSYMMETRIC_MODE "OFF"
*MEAS_COND_XG_CURRENT "200.0000000000"
*MEAS_COND_XG_VOLTAGE "45.0000000000"
*MEAS_COND_XG_WAVE_TYPE "Ka"
*MEAS_DATA_COUNT "501.0000000000"
*MEAS_SCAN_AXIS_X "Theta/2-Theta"
*MEAS_SCAN_AXIS_X_INTERNAL "TwoThetaTheta"
*MEAS_SCAN_END_TIME "01/14/15 14:59:23"
*MEAS_SCAN_MODE "CONTINUOUS"
*MEAS_SCAN_MONITOR "0"
*MEAS_SCAN_RESOLUTION_X "0.0002"
*MEAS_SCAN_SPEED "0.03"
*MEAS_SCAN_SPEED_UNIT "deg/min"
*MEAS_SCAN_START "0.0000"
*MEAS_SCAN_START_TIME "01/14/15 12:10:54"
*MEAS_SCAN_STEP "0.0100"
*MEAS_SCAN_STOP "5.0000"
*MEAS_SCAN_UNIT_X "deg"
*MEAS_SCAN_UNIT_Y "counts"
*RAS_HEADER_END
*RAS_INT_START
0.0000 624536.0000 16216.6000
0.0100 576521.0000 16216.6000
0.0200 455014.0000 16216.6000
0.0300 305258.0000 16216.6000
0.0400 172891.0000 16216.6000
0.0500 1045550.0625 1241.0100
0.0600 439091.0313 1241.0100
0.0700 170530.0000 1241.0100
0.0800 985070.0000 85.3457
0.0900 504312.0000 85.3457
0.1000 303252.0000 85.3457
0.1100 209212.0000 85.3457
0.1200 153720.0000 85.3457
0.1300 116172.0078 85.3457
0.1400 90406.0000 85.3457
0.1500 71846.0000 85.3457
0.1600 3382820.0000 1.0000
0.1700 2848300.0000 1.0000
0.1800 2371740.0000 1.0000
0.1900 1965880.0000 1.0000
0.2000 1623060.0000 1.0000
0.2100 1321900.0000 1.0000
0.2200 1076480.0000 1.0000
0.2300 880672.0000 1.0000
0.2400 728208.0000 1.0000
0.2500 604119.0000 1.0000
0.2600 505856.0000 1.0000
0.2700 424649.0000 1.0000
0.2800 358928.0000 1.0000
0.2900 300925.0000 1.0000
0.3000 251094.0000 1.0000
0.3100 204098.0000 1.0000
0.3200 165358.0000 1.0000
0.3300 129595.0000 1.0000
0.3400 73167.0000 1.0000
0.3500 38632.0000 1.0000
0.3600 25272.0000 1.0000
0.3700 17130.0000 1.0000
0.3800 12509.0000 1.0000
0.3900 10128.0000 1.0000
0.4000 9104.0000 1.0000
0.4100 8577.0000 1.0000
0.4200 7897.0000 1.0000
0.4300 7129.0000 1.0000
0.4400 6534.0000 1.0000
0.4500 6398.0000 1.0000
0.4600 5806.0000 1.0000
0.4700 5656.0000 1.0000
0.4800 5225.0000 1.0000
0.4900 5008.0000 1.0000
0.5000 4680.0000 1.0000
0.5100 4389.0000 1.0000
0.5200 4179.0000 1.0000
0.5300 3910.0000 1.0000
0.5400 3839.0000 1.0000
0.5500 3628.0000 1.0000
0.5600 3493.0000 1.0000
0.5700 3268.0000 1.0000
0.5800 3145.0000 1.0000
0.5900 3007.0000 1.0000
0.6000 2826.0000 1.0000
0.6100 2666.0000 1.0000
0.6200 2617.0000 1.0000
0.6300 2679.0000 1.0000
0.6400 2444.0000 1.0000
0.6500 2445.0000 1.0000
0.6600 2232.0000 1.0000
0.6700 2258.0000 1.0000
0.6800 2197.0000 1.0000
0.6900 2224.0000 1.0000
0.7000 2195.0000 1.0000
0.7100 2210.0000 1.0000
0.7200 2059.0000 1.0000
0.7300 2071.0000 1.0000
0.7400 2044.0000 1.0000
0.7500 1994.0000 1.0000
0.7600 1986.0000 1.0000
0.7700 1918.0000 1.0000
0.7800 1956.0000 1.0000
0.7900 1904.0000 1.0000
0.8000 1919.0000 1.0000
0.8100 1934.0000 1.0000
0.8200 1857.0000 1.0000
0.8300 1928.0000 1.0000
0.8400 1873.0000 1.0000
0.8500 1872.0000 1.0000
0.8600 1728.0000 1.0000
0.8700 1831.0000 1.0000
0.8800 1771.0000 1.0000
0.8900 1774.0000 1.0000
0.9000 1751.0000 1.0000
0.9100 1799.0000 1.0000
0.9200 1742.0000 1.0000
0.9300 1855.0000 1.0000
0.9400 1795.0000 1.0000
0.9500 1892.0000 1.0000
0.9600 1878.0000 1.0000
0.9700 1873.0000 1.0000
0.9800 1913.0000 1.0000
0.9900 1827.0000 1.0000
1.0000 1911.0000 1.0000
1.0100 1949.0000 1.0000
1.0200 1974.0000 1.0000
1.0300 1918.0000 1.0000
1.0400 1924.0000 1.0000
1.0500 1822.0000 1.0000
1.0600 1858.0000 1.0000
1.0700 1824.0000 1.0000
1.0800 1800.0000 1.0000
1.0900 1723.0000 1.0000
1.1000 1605.0000 1.0000
1.1100 1572.0000 1.0000
1.1200 1433.0000 1.0000
1.1300 1361.0000 1.0000
1.1400 1317.0000 1.0000
1.1500 1239.0000 1.0000
1.1600 1132.0000 1.0000
1.1700 1088.0000 1.0000
1.1800 1084.0000 1.0000
1.1900 966.0000 1.0000
1.2000 887.0000 1.0000
1.2100 818.0000 1.0000
1.2200 727.0000 1.0000
1.2300 765.0000 1.0000
1.2400 658.0000 1.0000
1.2500 717.0000 1.0000
1.2600 605.0000 1.0000
1.2700 606.0000 1.0000
1.2800 528.0000 1.0000
1.2900 597.0000 1.0000
1.3000 529.0000 1.0000
1.3100 505.0000 1.0000
1.3200 496.0000 1.0000
1.3300 463.0000 1.0000
1.3400 452.0000 1.0000
1.3500 486.0000 1.0000
1.3600 433.0000 1.0000
1.3700 412.0000 1.0000
1.3800 389.0000 1.0000
1.3900 410.0000 1.0000
1.4000 352.0000 1.0000
1.4100 327.0000 1.0000
1.4200 342.0000 1.0000
1.4300 328.0000 1.0000
1.4400 298.0000 1.0000
1.4500 317.0000 1.0000
1.4600 306.0000 1.0000
1.4700 326.0000 1.0000
1.4800 293.0000 1.0000
1.4900 298.0000 1.0000
1.5000 317.0000 1.0000
1.5100 280.0000 1.0000
1.5200 316.0000 1.0000
1.5300 313.0000 1.0000
1.5400 274.0000 1.0000
1.5500 297.0000 1.0000
1.5600 281.0000 1.0000
1.5700 275.0000 1.0000
1.5800 284.0000 1.0000
1.5900 287.0000 1.0000
1.6000 329.0000 1.0000
1.6100 273.0000 1.0000
1.6200 279.0000 1.0000
1.6300 278.0000 1.0000
1.6400 294.0000 1.0000
1.6500 299.0000 1.0000
1.6600 270.0000 1.0000
1.6700 293.0000 1.0000
1.6800 279.0000 1.0000
1.6900 272.0000 1.0000
1.7000 288.0000 1.0000
1.7100 270.0000 1.0000
1.7200 281.0000 1.0000
1.7300 275.0000 1.0000
1.7400 260.0000 1.0000
1.7500 278.0000 1.0000
1.7600 295.0000 1.0000
1.7700 264.0000 1.0000
1.7800 269.0000 1.0000
1.7900 295.0000 1.0000
1.8000 296.0000 1.0000
1.8100 273.0000 1.0000
1.8200 287.0000 1.0000
1.8300 284.0000 1.0000
1.8400 281.0000 1.0000
1.8500 324.0000 1.0000
1.8600 320.0000 1.0000
1.8700 260.0000 1.0000
1.8800 296.0000 1.0000
1.8900 269.0000 1.0000
1.9000 281.0000 1.0000
1.9100 286.0000 1.0000
1.9200 269.0000 1.0000
1.9300 290.0000 1.0000
1.9400 253.0000 1.0000
1.9500 270.0000 1.0000
1.9600 262.0000 1.0000
1.9700 248.0000 1.0000
1.9800 245.0000 1.0000
1.9900 259.0000 1.0000
2.0000 256.0000 1.0000
2.0100 239.0000 1.0000
2.0200 240.0000 1.0000
2.0300 240.0000 1.0000
2.0400 253.0000 1.0000
2.0500 255.0000 1.0000
2.0600 215.0000 1.0000
2.0700 212.0000 1.0000
2.0800 209.0000 1.0000
2.0900 213.0000 1.0000
2.1000 239.0000 1.0000
2.1100 208.0000 1.0000
2.1200 195.0000 1.0000
2.1300 188.0000 1.0000
2.1400 195.0000 1.0000
2.1500 226.0000 1.0000
2.1600 204.0000 1.0000
2.1700 173.0000 1.0000
2.1800 178.0000 1.0000
2.1900 169.0000 1.0000
2.2000 142.0000 1.0000
2.2100 183.0000 1.0000
2.2200 173.0000 1.0000
2.2300 180.0000 1.0000
2.2400 131.0000 1.0000
2.2500 174.0000 1.0000
2.2600 153.0000 1.0000
2.2700 150.0000 1.0000
2.2800 143.0000 1.0000
2.2900 149.0000 1.0000
2.3000 149.0000 1.0000
2.3100 150.0000 1.0000
2.3200 133.0000 1.0000
2.3300 122.0000 1.0000
2.3400 137.0000 1.0000
2.3500 130.0000 1.0000
2.3600 158.0000 1.0000
2.3700 134.0000 1.0000
2.3800 132.0000 1.0000
2.3900 134.0000 1.0000
2.4000 144.0000 1.0000
2.4100 118.0000 1.0000
2.4200 99.0000 1.0000
2.4300 134.0000 1.0000
2.4400 93.0000 1.0000
2.4500 107.0000 1.0000
2.4600 117.0000 1.0000
2.4700 108.0000 1.0000
2.4800 119.0000 1.0000
2.4900 112.0000 1.0000
2.5000 103.0000 1.0000
2.5100 116.0000 1.0000
2.5200 109.0000 1.0000
2.5300 110.0000 1.0000
2.5400 121.0000 1.0000
2.5500 91.0000 1.0000
2.5600 109.0000 1.0000
2.5700 108.0000 1.0000
2.5800 110.0000 1.0000
2.5900 128.0000 1.0000
2.6000 119.0000 1.0000
2.6100 124.0000 1.0000
2.6200 113.0000 1.0000
2.6300 104.0000 1.0000
2.6400 116.0000 1.0000
2.6500 103.0000 1.0000
2.6600 102.0000 1.0000
2.6700 102.0000 1.0000
2.6800 106.0000 1.0000
2.6900 110.0000 1.0000
2.7000 120.0000 1.0000
2.7100 116.0000 1.0000
2.7200 118.0000 1.0000
2.7300 110.0000 1.0000
2.7400 121.0000 1.0000
2.7500 119.0000 1.0000
2.7600 127.0000 1.0000
2.7700 118.0000 1.0000
2.7800 114.0000 1.0000
2.7900 101.0000 1.0000
2.8000 114.0000 1.0000
2.8100 113.0000 1.0000
2.8200 118.0000 1.0000
2.8300 99.0000 1.0000
2.8400 110.0000 1.0000
2.8500 111.0000 1.0000
2.8600 114.0000 1.0000
2.8700 121.0000 1.0000
2.8800 140.0000 1.0000
2.8900 123.0000 1.0000
2.9000 107.0000 1.0000
2.9100 124.0000 1.0000
2.9200 110.0000 1.0000
2.9300 118.0000 1.0000
2.9400 148.0000 1.0000
2.9500 122.0000 1.0000
2.9600 113.0000 1.0000
2.9700 114.0000 1.0000
2.9800 132.0000 1.0000
2.9900 133.0000 1.0000
3.0000 130.0000 1.0000
3.0100 125.0000 1.0000
3.0200 109.0000 1.0000
3.0300 94.0000 1.0000
3.0400 113.0000 1.0000
3.0500 123.0000 1.0000
3.0600 115.0000 1.0000
3.0700 105.0000 1.0000
3.0800 114.0000 1.0000
3.0900 107.0000 1.0000
3.1000 97.0000 1.0000
3.1100 122.0000 1.0000
3.1200 102.0000 1.0000
3.1300 103.0000 1.0000
3.1400 98.0000 1.0000
3.1500 107.0000 1.0000
3.1600 119.0000 1.0000
3.1700 124.0000 1.0000
3.1800 110.0000 1.0000
3.1900 100.0000 1.0000
3.2000 131.0000 1.0000
3.2100 119.0000 1.0000
3.2200 118.0000 1.0000
3.2300 113.0000 1.0000
3.2400 106.0000 1.0000
3.2500 107.0000 1.0000
3.2600 99.0000 1.0000
3.2700 107.0000 1.0000
3.2800 97.0000 1.0000
3.2900 86.0000 1.0000
3.3000 141.0000 1.0000
3.3100 102.0000 1.0000
3.3200 121.0000 1.0000
3.3300 102.0000 1.0000
3.3400 106.0000 1.0000
3.3500 101.0000 1.0000
3.3600 94.0000 1.0000
3.3700 112.0000 1.0000
3.3800 114.0000 1.0000
3.3900 86.0000 1.0000
3.4000 107.0000 1.0000
3.4100 109.0000 1.0000
3.4200 103.0000 1.0000
3.4300 107.0000 1.0000
3.4400 77.0000 1.0000
3.4500 88.0000 1.0000
3.4600 129.0000 1.0000
3.4700 105.0000 1.0000
3.4800 75.0000 1.0000
3.4900 95.0000 1.0000
3.5000 87.0000 1.0000
3.5100 86.0000 1.0000
3.5200 80.0000 1.0000
3.5300 94.0000 1.0000
3.5400 88.0000 1.0000
3.5500 110.0000 1.0000
3.5600 100.0000 1.0000
3.5700 95.0000 1.0000
3.5800 81.0000 1.0000
3.5900 94.0000 1.0000
3.6000 82.0000 1.0000
3.6100 106.0000 1.0000
3.6200 89.0000 1.0000
3.6300 74.0000 1.0000
3.6400 97.0000 1.0000
3.6500 83.0000 1.0000
3.6600 90.0000 1.0000
3.6700 90.0000 1.0000
3.6800 86.0000 1.0000
3.6900 81.0000 1.0000
3.7000 86.0000 1.0000
3.7100 77.0000 1.0000
3.7200 86.0000 1.0000
3.7300 76.0000 1.0000
3.7400 76.0000 1.0000
3.7500 90.0000 1.0000
3.7600 72.0000 1.0000
3.7700 71.0000 1.0000
3.7800 70.0000 1.0000
3.7900 86.0000 1.0000
3.8000 76.0000 1.0000
3.8100 90.0000 1.0000
3.8200 79.0000 1.0000
3.8300 62.0000 1.0000
3.8400 80.0000 1.0000
3.8500 70.0000 1.0000
3.8600 73.0000 1.0000
3.8700 66.0000 1.0000
3.8800 84.0000 1.0000
3.8900 70.0000 1.0000
3.9000 75.0000 1.0000
3.9100 77.0000 1.0000
3.9200 75.0000 1.0000
3.9300 79.0000 1.0000
3.9400 81.0000 1.0000
3.9500 71.0000 1.0000
3.9600 84.0000 1.0000
3.9700 83.0000 1.0000
3.9800 77.0000 1.0000
3.9900 74.0000 1.0000
4.0000 53.0000 1.0000
4.0100 62.0000 1.0000
4.0200 54.0000 1.0000
4.0300 52.0000 1.0000
4.0400 49.0000 1.0000
4.0500 84.0000 1.0000
4.0600 57.0000 1.0000
4.0700 77.0000 1.0000
4.0800 91.0000 1.0000
4.0900 60.0000 1.0000
4.1000 65.0000 1.0000
4.1100 80.0000 1.0000
4.1200 66.0000 1.0000
4.1300 69.0000 1.0000
4.1400 66.0000 1.0000
4.1500 56.0000 1.0000
4.1600 58.0000 1.0000
4.1700 86.0000 1.0000
4.1800 68.0000 1.0000
4.1900 70.0000 1.0000
4.2000 74.0000 1.0000
4.2100 54.0000 1.0000
4.2200 73.0000 1.0000
4.2300 80.0000 1.0000
4.2400 47.0000 1.0000
4.2500 79.0000 1.0000
4.2600 57.0000 1.0000
4.2700 71.0000 1.0000
4.2800 59.0000 1.0000
4.2900 57.0000 1.0000
4.3000 66.0000 1.0000
4.3100 68.0000 1.0000
4.3200 62.0000 1.0000
4.3300 64.0000 1.0000
4.3400 62.0000 1.0000
4.3500 82.0000 1.0000
4.3600 57.0000 1.0000
4.3700 48.0000 1.0000
4.3800 54.0000 1.0000
4.3900 66.0000 1.0000
4.4000 57.0000 1.0000
4.4100 61.0000 1.0000
4.4200 55.0000 1.0000
4.4300 79.0000 1.0000
4.4400 60.0000 1.0000
4.4500 81.0000 1.0000
4.4600 63.0000 1.0000
4.4700 65.0000 1.0000
4.4800 60.0000 1.0000
4.4900 60.0000 1.0000
4.5000 69.0000 1.0000
4.5100 71.0000 1.0000
4.5200 59.0000 1.0000
4.5300 63.0000 1.0000
4.5400 60.0000 1.0000
4.5500 61.0000 1.0000
4.5600 60.0000 1.0000
4.5700 54.0000 1.0000
4.5800 59.0000 1.0000
4.5900 55.0000 1.0000
4.6000 67.0000 1.0000
4.6100 64.0000 1.0000
4.6200 60.0000 1.0000
4.6300 57.0000 1.0000
4.6400 49.0000 1.0000
4.6500 59.0000 1.0000
4.6600 65.0000 1.0000
4.6700 65.0000 1.0000
4.6800 64.0000 1.0000
4.6900 57.0000 1.0000
4.7000 63.0000 1.0000
4.7100 53.0000 1.0000
4.7200 53.0000 1.0000
4.7300 73.0000 1.0000
4.7400 84.0000 1.0000
4.7500 65.0000 1.0000
4.7600 62.0000 1.0000
4.7700 67.0000 1.0000
4.7800 65.0000 1.0000
4.7900 56.0000 1.0000
4.8000 58.0000 1.0000
4.8100 74.0000 1.0000
4.8200 67.0000 1.0000
4.8300 73.0000 1.0000
4.8400 69.0000 1.0000
4.8500 58.0000 1.0000
4.8600 55.0000 1.0000
4.8700 61.0000 1.0000
4.8800 54.0000 1.0000
4.8900 55.0000 1.0000
4.9000 53.0000 1.0000
4.9100 54.0000 1.0000
4.9200 49.0000 1.0000
4.9300 59.0000 1.0000
4.9400 64.0000 1.0000
4.9500 62.0000 1.0000
4.9600 59.0000 1.0000
4.9700 57.0000 1.0000
4.9800 61.0000 1.0000
4.9900 62.0000 1.0000
5.0000 59.0000 1.0000
*RAS_INT_END
*RAS_DATA_END
