# Supplementary material for: Effect of shampoo, conditioner and permanent waving on the molecular structure of human hair
Source: PeerJ. 2015 Oct 1;3:e1296. doi: 10.7717/peerj.1296 (PMC4636411; doi:10.7717/peerj.1296)
Supplement: Supplemental Information 1 [file peerj-03-1296-s001.zip › Effect of shampoo, conditioner and permanent waving on the molecular structure of human hair_RawData/SAXS_permed_conditioner.ras]

*RAS_DATA_START
*RAS_HEADER_START
*DISP_FMT_X "%.2f"
*DISP_FMT_Y "%.0f"
*DISP_FULLSCALE "367448541.1830000300"
*DISP_LINE_COLOR "255.0000000000"
*DISP_LINE_STYLE "0.0000000000"
*DISP_LINE_WIDTH "0.2500000000"
*DISP_NOTE "Collected Data-1"
*DISP_OFFSET_Y "0.0000000000"
*DISP_PEAKSEARCH_UNIT_Y "cps"
*DISP_RANGE_BOTTOM "0.0100000000"
*DISP_RANGE_LEFT "0.0000000000"
*DISP_RANGE_LOGCUTOFF "0.0100000000"
*DISP_RANGE_RIGHT "5.0000000000"
*DISP_RANGE_TOP "367448541.1830000300"
*DISP_SCALE_MODE_Y "2.0000000000"
*DISP_TAB_NAME "Theta/2-Theta"
*DISP_TITLE_Y "Intensity"
*DISP_UNIT_Y "cps"
*DISP_WINDOW_NAME "MSG_MACROENGINE"
*FILE_COMMENT " "
*FILE_MD5 ""
*FILE_MEMO " "
*FILE_OPERATOR "Administrator"
*FILE_SAMPLE " "
*FILE_TYPE "RAS_RAW"
*FILE_USERGROUP "System Manager"
*FILE_VERSION "1.0000000000"
*HW_ATTACHMENT_ID "ATT0022"
*HW_ATTACHMENT_NAME "RxRy|RxRy"
*HW_COUNTER_ID-0 "CUT0021"
*HW_COUNTER_ID-1 "CUT0020"
*HW_COUNTER_ID-2 ""
*HW_COUNTER_ID-3 "CSL0021"
*HW_COUNTER_ID-4 "CMC0021"
*HW_COUNTER_NAME-0 "SC-70|SC-70"
*HW_COUNTER_NAME-1 "None|None"
*HW_COUNTER_NAME-2 ""
*HW_COUNTER_NAME-3 "BBM|BBM"
*HW_COUNTER_NAME-4 "oímN[^|Detector monochromator"
*HW_COUNTER_SELECT_NAME "SC-70|SC-70"
*HW_ECP_HV "631.0000000000"
*HW_ECP_HV_UNIT "V"
*HW_GONIOMETER_ID "GON0024"
*HW_GONIOMETER_NAME "SmartLab(In-plane)|SmartLab(In-plane)"
*HW_GONIOMETER_RADIUS-0 "90.0"
*HW_GONIOMETER_RADIUS-1 "114.0"
*HW_GONIOMETER_RADIUS-2 "190.0"
*HW_GONIOMETER_RADIUS-3 "300.0"
*HW_GONIOMETER_RADIUS-4 "187.0"
*HW_GONIOMETER_RADIUS-5 "300.0"
*HW_GONIOMETER_RADIUS-6 "113.0"
*HW_GONIOMETER_RADIUS-7 "331.0"
*HW_I_OPT_ID-0 "CBO0021"
*HW_I_OPT_ID-1 "ICR0023"
*HW_I_OPT_ID-2 "ISL0021"
*HW_I_OPT_ID-3 "ISO0021"
*HW_I_OPT_ID-4 "IAD0021"
*HW_I_OPT_ID-5 "IPR0001"
*HW_I_OPT_NAME-0 "CBOjbg|CBO unit"
*HW_I_OPT_NAME-1 "WüËõwjbg|Standard incident optical unit"
*HW_I_OPT_NAME-2 "WüËXbg{bNX|Standard incident slit box"
*HW_I_OPT_NAME-3 "üË½sXbg|Incident parallel slit"
*HW_I_OPT_NAME-4 "·è§ÀXbg|Length limiting slit"
*HW_I_OPT_NAME-5 "None|None"
*HW_R_ATTENUATER_AUTOMODE "1"
*HW_R_OPT_ID-0 "RSS0021"
*HW_R_OPT_ID-1 "RCR0022"
*HW_R_OPT_ID-2 "RSO0021"
*HW_R_OPT_ID-3 "RRS0021"
*HW_R_OPT_ID-4 "ATN0021"
*HW_R_OPT_ID-5 "RFL0021"
*HW_R_OPT_ID-6 "RAD0021"
*HW_R_OPT_NAME-0 "WóõXbg{bNX1|Standard receiving slit box # 1"
*HW_R_OPT_NAME-1 "Wóõõwjbg1|Standard receiving unit # 1"
*HW_R_OPT_NAME-2 "Wóõõwjbg2|Standard receiving optical unit # 2"
*HW_R_OPT_NAME-3 "WóõXbg{bNX2|Standard receiving slit box # 2"
*HW_R_OPT_NAME-4 "WAbel[^|Standard Attenuator"
*HW_R_OPT_NAME-5 "Cu KÀ|Cu K-beta"
*HW_R_OPT_NAME-6 "²®póõXbg|Alignment receiving slit"
*HW_SAMPLE_HOLDER_ID "SMP0026"
*HW_SAMPLE_HOLDER_NAME "Z-ÓXe[W|Z-Phi Stage"
*HW_XG_CURRENT_MAX "200"
*HW_XG_CURRENT_MIN "10"
*HW_XG_CURRENT_RESOLUTION "2"
*HW_XG_CURRENT_UNIT "mA"
*HW_XG_FOCUS ""
*HW_XG_FOCUS_TYPE "Normal"
*HW_XG_ID ""
*HW_XG_NAME "9kW JúÇ(45kV 200mA ID:1700)|9kW Rotating anode(45kV 200mA ID:1700)"
*HW_XG_TARGET_ATOMIC_NUMBER "29.0000000000"
*HW_XG_TARGET_NAME "Cu"
*HW_XG_TYPE "Rota"
*HW_XG_VOLTAGE_MAX "45"
*HW_XG_VOLTAGE_MIN "20"
*HW_XG_VOLTAGE_RESOLUTION "2"
*HW_XG_VOLTAGE_UNIT "kV"
*HW_XG_WATT_MAX "9"
*HW_XG_WATT_UNIT "kW"
*HW_XG_WAVE_LENGTH_ALPHA1 "1.540593"
*HW_XG_WAVE_LENGTH_ALPHA2 "1.544414"
*HW_XG_WAVE_LENGTH_BETA "1.392250"
*MEAS_COND_AXIS_NAME-0 "Theta/2-Theta"
*MEAS_COND_AXIS_NAME-1 "2-Theta"
*MEAS_COND_AXIS_NAME-2 "Omega"
*MEAS_COND_AXIS_NAME-3 "2-Theta/Omega"
*MEAS_COND_AXIS_NAME-4 "Phi"
*MEAS_COND_AXIS_NAME-5 "2-ThetaChi"
*MEAS_COND_AXIS_NAME-6 "2-ThetaChi/Phi"
*MEAS_COND_AXIS_NAME-7 "Alpha"
*MEAS_COND_AXIS_NAME-8 "Beta"
*MEAS_COND_AXIS_NAME-9 "Z"
*MEAS_COND_AXIS_NAME-10 "Rx"
*MEAS_COND_AXIS_NAME-11 "Ry"
*MEAS_COND_AXIS_NAME-12 "Attenuator"
*MEAS_COND_AXIS_NAME-13 "Theta_s"
*MEAS_COND_AXIS_NAME-14 "Theta_d"
*MEAS_COND_AXIS_NAME-15 "Ts"
*MEAS_COND_AXIS_NAME-16 "M"
*MEAS_COND_AXIS_NAME-17 "Incident slit"
*MEAS_COND_AXIS_NAME-18 ""
*MEAS_COND_AXIS_NAME-19 "Zs"
*MEAS_COND_AXIS_NAME-20 "Receiving slit # 1"
*MEAS_COND_AXIS_NAME-21 ""
*MEAS_COND_AXIS_NAME-22 "Receiving slit # 2"
*MEAS_COND_AXIS_NAME-23 ""
*MEAS_COND_AXIS_NAME-24 "Zd"
*MEAS_COND_AXIS_NAME-25 "CBO selection slit"
*MEAS_COND_AXIS_NAME-26 "Incident monochromator"
*MEAS_COND_AXIS_NAME-27 "Incident parallel slit"
*MEAS_COND_AXIS_NAME-28 "Length limiting slit"
*MEAS_COND_AXIS_NAME-29 "Center slit"
*MEAS_COND_AXIS_NAME-30 "Filter"
*MEAS_COND_AXIS_NAME-31 "Receiving optical device"
*MEAS_COND_AXIS_NAME-32 "Receiving parallel slit"
*MEAS_COND_AXIS_NAME-33 "Alignment receiving slit"
*MEAS_COND_AXIS_NAME-34 "Diffracted beam monochromator"
*MEAS_COND_AXIS_NAME-35 "Monochromator slit"
*MEAS_COND_AXIS_NAME-36 "2-ThetaB"
*MEAS_COND_AXIS_NAME-37 "Primary beam"
*MEAS_COND_AXIS_NAME-38 "HV"
*MEAS_COND_AXIS_NAME-39 "PHA"
*MEAS_COND_AXIS_NAME_INTERNAL-0 "TwoThetaTheta"
*MEAS_COND_AXIS_NAME_INTERNAL-1 "TwoTheta"
*MEAS_COND_AXIS_NAME_INTERNAL-2 "Omega"
*MEAS_COND_AXIS_NAME_INTERNAL-3 "TwoThetaOmega"
*MEAS_COND_AXIS_NAME_INTERNAL-4 "Phi"
*MEAS_COND_AXIS_NAME_INTERNAL-5 "TwoThetaChi"
*MEAS_COND_AXIS_NAME_INTERNAL-6 "TwoThetaChiPhi"
*MEAS_COND_AXIS_NAME_INTERNAL-7 "Alpha"
*MEAS_COND_AXIS_NAME_INTERNAL-8 "Beta"
*MEAS_COND_AXIS_NAME_INTERNAL-9 "Z"
*MEAS_COND_AXIS_NAME_INTERNAL-10 "Rx"
*MEAS_COND_AXIS_NAME_INTERNAL-11 "Ry"
*MEAS_COND_AXIS_NAME_INTERNAL-12 "Attenuator"
*MEAS_COND_AXIS_NAME_INTERNAL-13 "ThetaS"
*MEAS_COND_AXIS_NAME_INTERNAL-14 "ThetaD"
*MEAS_COND_AXIS_NAME_INTERNAL-15 "Ts"
*MEAS_COND_AXIS_NAME_INTERNAL-16 "CBO-M"
*MEAS_COND_AXIS_NAME_INTERNAL-17 "IncidentSlitBox"
*MEAS_COND_AXIS_NAME_INTERNAL-18 "IncidentSlitBox-_Axis"
*MEAS_COND_AXIS_NAME_INTERNAL-19 "Zs"
*MEAS_COND_AXIS_NAME_INTERNAL-20 "ReceivingSlitBox1"
*MEAS_COND_AXIS_NAME_INTERNAL-21 "ReceivingSlitBox1-_Axis"
*MEAS_COND_AXIS_NAME_INTERNAL-22 "ReceivingSlitBox2"
*MEAS_COND_AXIS_NAME_INTERNAL-23 "ReceivingSlitBox2-_Axis"
*MEAS_COND_AXIS_NAME_INTERNAL-24 "ReceivingSlitBox2-Zd"
*MEAS_COND_AXIS_NAME_INTERNAL-25 "CBO"
*MEAS_COND_AXIS_NAME_INTERNAL-26 "IncidentMonochromator"
*MEAS_COND_AXIS_NAME_INTERNAL-27 "IncidentSollerSlit"
*MEAS_COND_AXIS_NAME_INTERNAL-28 "IncidentAxdSlit"
*MEAS_COND_AXIS_NAME_INTERNAL-29 "CenterSlit"
*MEAS_COND_AXIS_NAME_INTERNAL-30 "Filter"
*MEAS_COND_AXIS_NAME_INTERNAL-31 "ReceivingOptics"
*MEAS_COND_AXIS_NAME_INTERNAL-32 "ReceivingSollerSlit"
*MEAS_COND_AXIS_NAME_INTERNAL-33 "ReceivingAxdSlit"
*MEAS_COND_AXIS_NAME_INTERNAL-34 "CounterMonochromator"
*MEAS_COND_AXIS_NAME_INTERNAL-35 "CounterSlit"
*MEAS_COND_AXIS_NAME_INTERNAL-36 "TwoThetaB"
*MEAS_COND_AXIS_NAME_INTERNAL-37 "IncidentPrimary"
*MEAS_COND_AXIS_NAME_INTERNAL-38 "HV"
*MEAS_COND_AXIS_NAME_INTERNAL-39 "PHA"
*MEAS_COND_AXIS_NAME_MAGICNO-0 "83951616.0000000000"
*MEAS_COND_AXIS_NAME_MAGICNO-1 "268632064.0000000000"
*MEAS_COND_AXIS_NAME_MAGICNO-2 "268500992.0000000000"
*MEAS_COND_AXIS_NAME_MAGICNO-3 "83951616.0000000000"
*MEAS_COND_AXIS_NAME_MAGICNO-4 "268500992.0000000000"
*MEAS_COND_AXIS_NAME_MAGICNO-5 "268632064.0000000000"
*MEAS_COND_AXIS_NAME_MAGICNO-6 "83951616.0000000000"
*MEAS_COND_AXIS_NAME_MAGICNO-7 "17039360.0000000000"
*MEAS_COND_AXIS_NAME_MAGICNO-8 "17039360.0000000000"
*MEAS_COND_AXIS_NAME_MAGICNO-9 "285278208.0000000000"
*MEAS_COND_AXIS_NAME_MAGICNO-10 "285278208.0000000000"
*MEAS_COND_AXIS_NAME_MAGICNO-11 "285278208.0000000000"
*MEAS_COND_AXIS_NAME_MAGICNO-12 "17301505.0000000000"
*MEAS_COND_AXIS_NAME_MAGICNO-13 "131072.0000000000"
*MEAS_COND_AXIS_NAME_MAGICNO-14 "131072.0000000000"
*MEAS_COND_AXIS_NAME_MAGICNO-15 "318898176.0000000000"
*MEAS_COND_AXIS_NAME_MAGICNO-16 "285343744.0000000000"
*MEAS_COND_AXIS_NAME_MAGICNO-17 "22020097.0000000000"
*MEAS_COND_AXIS_NAME_MAGICNO-18 "25165824.0000000000"
*MEAS_COND_AXIS_NAME_MAGICNO-19 "318898176.0000000000"
*MEAS_COND_AXIS_NAME_MAGICNO-20 "23068673.0000000000"
*MEAS_COND_AXIS_NAME_MAGICNO-21 "25165824.0000000000"
*MEAS_COND_AXIS_NAME_MAGICNO-22 "23068673.0000000000"
*MEAS_COND_AXIS_NAME_MAGICNO-23 "25165824.0000000000"
*MEAS_COND_AXIS_NAME_MAGICNO-24 "285343744.0000000000"
*MEAS_COND_AXIS_NAME_MAGICNO-25 "20971521.0000000000"
*MEAS_COND_AXIS_NAME_MAGICNO-26 "1.0000000000"
*MEAS_COND_AXIS_NAME_MAGICNO-27 "20971521.0000000000"
*MEAS_COND_AXIS_NAME_MAGICNO-28 "20971521.0000000000"
*MEAS_COND_AXIS_NAME_MAGICNO-29 "20971521.0000000000"
*MEAS_COND_AXIS_NAME_MAGICNO-30 "20971521.0000000000"
*MEAS_COND_AXIS_NAME_MAGICNO-31 "20971521.0000000000"
*MEAS_COND_AXIS_NAME_MAGICNO-32 "20971521.0000000000"
*MEAS_COND_AXIS_NAME_MAGICNO-33 "20971521.0000000000"
*MEAS_COND_AXIS_NAME_MAGICNO-34 "20971521.0000000000"
*MEAS_COND_AXIS_NAME_MAGICNO-35 "20971521.0000000000"
*MEAS_COND_AXIS_NAME_MAGICNO-36 "17039360.0000000000"
*MEAS_COND_AXIS_NAME_MAGICNO-37 "20971521.0000000000"
*MEAS_COND_AXIS_NAME_MAGICNO-38 "0.0000000000"
*MEAS_COND_AXIS_NAME_MAGICNO-39 "0.0000000000"
*MEAS_COND_AXIS_OFFSET-0 "-"
*MEAS_COND_AXIS_OFFSET-1 "1.1807000000"
*MEAS_COND_AXIS_OFFSET-2 "0.8989000000"
*MEAS_COND_AXIS_OFFSET-3 "-"
*MEAS_COND_AXIS_OFFSET-4 "0.0000000000"
*MEAS_COND_AXIS_OFFSET-5 "0.1035000000"
*MEAS_COND_AXIS_OFFSET-6 "-"
*MEAS_COND_AXIS_OFFSET-7 "-"
*MEAS_COND_AXIS_OFFSET-8 "-"
*MEAS_COND_AXIS_OFFSET-9 "-"
*MEAS_COND_AXIS_OFFSET-10 "-"
*MEAS_COND_AXIS_OFFSET-11 "-"
*MEAS_COND_AXIS_OFFSET-12 "-"
*MEAS_COND_AXIS_OFFSET-13 "0.8989000000"
*MEAS_COND_AXIS_OFFSET-14 "0.2818000000"
*MEAS_COND_AXIS_OFFSET-15 "-"
*MEAS_COND_AXIS_OFFSET-16 "-"
*MEAS_COND_AXIS_OFFSET-17 "-"
*MEAS_COND_AXIS_OFFSET-18 "-"
*MEAS_COND_AXIS_OFFSET-19 "-"
*MEAS_COND_AXIS_OFFSET-20 "-"
*MEAS_COND_AXIS_OFFSET-21 "-"
*MEAS_COND_AXIS_OFFSET-22 "-"
*MEAS_COND_AXIS_OFFSET-23 "-"
*MEAS_COND_AXIS_OFFSET-24 "-"
*MEAS_COND_AXIS_OFFSET-25 "-"
*MEAS_COND_AXIS_OFFSET-26 "-"
*MEAS_COND_AXIS_OFFSET-27 "-"
*MEAS_COND_AXIS_OFFSET-28 "-"
*MEAS_COND_AXIS_OFFSET-29 "-"
*MEAS_COND_AXIS_OFFSET-30 "-"
*MEAS_COND_AXIS_OFFSET-31 "-"
*MEAS_COND_AXIS_OFFSET-32 "-"
*MEAS_COND_AXIS_OFFSET-33 "-"
*MEAS_COND_AXIS_OFFSET-34 "-"
*MEAS_COND_AXIS_OFFSET-35 "-"
*MEAS_COND_AXIS_OFFSET-36 "-"
*MEAS_COND_AXIS_OFFSET-37 "-"
*MEAS_COND_AXIS_OFFSET-38 "-"
*MEAS_COND_AXIS_OFFSET-39 "-"
*MEAS_COND_AXIS_POSITION-0 "-0.0050000000"
*MEAS_COND_AXIS_POSITION-1 "-0.0050000000"
*MEAS_COND_AXIS_POSITION-2 "-0.0025000000"
*MEAS_COND_AXIS_POSITION-3 "-0.0050000000"
*MEAS_COND_AXIS_POSITION-4 "0.0000000000"
*MEAS_COND_AXIS_POSITION-5 "0.0000000000"
*MEAS_COND_AXIS_POSITION-6 "0.0000000000"
*MEAS_COND_AXIS_POSITION-7 "90.0000000000"
*MEAS_COND_AXIS_POSITION-8 "0.0000000000"
*MEAS_COND_AXIS_POSITION-9 "-6.1670000000"
*MEAS_COND_AXIS_POSITION-10 "-1.9998000000"
*MEAS_COND_AXIS_POSITION-11 "0.0000000000"
*MEAS_COND_AXIS_POSITION-12 "1/10000"
*MEAS_COND_AXIS_POSITION-13 "-0.0025000000"
*MEAS_COND_AXIS_POSITION-14 "-0.0025000000"
*MEAS_COND_AXIS_POSITION-15 "-0.9000600000"
*MEAS_COND_AXIS_POSITION-16 "0.0000000000"
*MEAS_COND_AXIS_POSITION-17 "0.200mm"
*MEAS_COND_AXIS_POSITION-18 "0.2000000000"
*MEAS_COND_AXIS_POSITION-19 "-2.0353100000"
*MEAS_COND_AXIS_POSITION-20 "0.200mm"
*MEAS_COND_AXIS_POSITION-21 "0.2000000000"
*MEAS_COND_AXIS_POSITION-22 "0.200mm"
*MEAS_COND_AXIS_POSITION-23 "0.2000000000"
*MEAS_COND_AXIS_POSITION-24 "0.0112500000"
*MEAS_COND_AXIS_POSITION-25 "PB"
*MEAS_COND_AXIS_POSITION-26 "0.0000000000"
*MEAS_COND_AXIS_POSITION-27 "In-plane_PSC_0.5deg"
*MEAS_COND_AXIS_POSITION-28 "10.0mm"
*MEAS_COND_AXIS_POSITION-29 "None"
*MEAS_COND_AXIS_POSITION-30 "None"
*MEAS_COND_AXIS_POSITION-31 "PSA_open"
*MEAS_COND_AXIS_POSITION-32 "In-plane_PSA_0.5deg"
*MEAS_COND_AXIS_POSITION-33 "None"
*MEAS_COND_AXIS_POSITION-34 "None"
*MEAS_COND_AXIS_POSITION-35 "None"
*MEAS_COND_AXIS_POSITION-36 "0.0050000000"
*MEAS_COND_AXIS_POSITION-37 "None"
*MEAS_COND_AXIS_POSITION-38 "631.0000000000"
*MEAS_COND_AXIS_POSITION-39 "546.2500000000"
*MEAS_COND_AXIS_UNIT-0 "deg"
*MEAS_COND_AXIS_UNIT-1 "deg"
*MEAS_COND_AXIS_UNIT-2 "deg"
*MEAS_COND_AXIS_UNIT-3 "deg"
*MEAS_COND_AXIS_UNIT-4 "deg"
*MEAS_COND_AXIS_UNIT-5 "deg"
*MEAS_COND_AXIS_UNIT-6 "deg"
*MEAS_COND_AXIS_UNIT-7 "deg"
*MEAS_COND_AXIS_UNIT-8 "deg"
*MEAS_COND_AXIS_UNIT-9 "mm"
*MEAS_COND_AXIS_UNIT-10 "deg"
*MEAS_COND_AXIS_UNIT-11 "deg"
*MEAS_COND_AXIS_UNIT-12 ""
*MEAS_COND_AXIS_UNIT-13 "deg"
*MEAS_COND_AXIS_UNIT-14 "deg"
*MEAS_COND_AXIS_UNIT-15 "mm"
*MEAS_COND_AXIS_UNIT-16 "pulse"
*MEAS_COND_AXIS_UNIT-17 ""
*MEAS_COND_AXIS_UNIT-18 "mm"
*MEAS_COND_AXIS_UNIT-19 "mm"
*MEAS_COND_AXIS_UNIT-20 ""
*MEAS_COND_AXIS_UNIT-21 "mm"
*MEAS_COND_AXIS_UNIT-22 ""
*MEAS_COND_AXIS_UNIT-23 "mm"
*MEAS_COND_AXIS_UNIT-24 "mm"
*MEAS_COND_AXIS_UNIT-25 ""
*MEAS_COND_AXIS_UNIT-26 ""
*MEAS_COND_AXIS_UNIT-27 ""
*MEAS_COND_AXIS_UNIT-28 ""
*MEAS_COND_AXIS_UNIT-29 ""
*MEAS_COND_AXIS_UNIT-30 ""
*MEAS_COND_AXIS_UNIT-31 ""
*MEAS_COND_AXIS_UNIT-32 ""
*MEAS_COND_AXIS_UNIT-33 ""
*MEAS_COND_AXIS_UNIT-34 ""
*MEAS_COND_AXIS_UNIT-35 ""
*MEAS_COND_AXIS_UNIT-36 "deg"
*MEAS_COND_AXIS_UNIT-37 ""
*MEAS_COND_AXIS_UNIT-38 "V"
*MEAS_COND_AXIS_UNIT-39 "mV"
*MEAS_COND_COUNTER_CNTLOSS_CORR "1.0000000000"
*MEAS_COND_COUNTER_PHABASE "546.2500000000"
*MEAS_COND_COUNTER_PHAWINDOW "878.7500000000"
*MEAS_COND_COUNTER_PHA_UNIT "mV"
*MEAS_COND_COUNTER_TAUDIFF "0.2000000000"
*MEAS_COND_COUNTER_TAUINT "171.6850000000"
*MEAS_COND_IRRADIATION_MODE "OFF"
*MEAS_COND_IRRADIATION_WIDTH ""
*MEAS_COND_OPT_ATTR "Medium resolution parallel beam/RS"
*MEAS_COND_OPT_NAME "@Medium resolution PB"
*MEAS_COND_UNSYMMETRIC_MODE "OFF"
*MEAS_COND_XG_CURRENT "200.0000000000"
*MEAS_COND_XG_VOLTAGE "45.0000000000"
*MEAS_COND_XG_WAVE_TYPE "Ka"
*MEAS_DATA_COUNT "501.0000000000"
*MEAS_SCAN_AXIS_X "Theta/2-Theta"
*MEAS_SCAN_AXIS_X_INTERNAL "TwoThetaTheta"
*MEAS_SCAN_END_TIME "01/29/15 13:08:46"
*MEAS_SCAN_MODE "CONTINUOUS"
*MEAS_SCAN_MONITOR "0"
*MEAS_SCAN_RESOLUTION_X "0.0002"
*MEAS_SCAN_SPEED "0.03"
*MEAS_SCAN_SPEED_UNIT "deg/min"
*MEAS_SCAN_START "0.0000"
*MEAS_SCAN_START_TIME "01/29/15 10:20:43"
*MEAS_SCAN_STEP "0.0100"
*MEAS_SCAN_STOP "5.0000"
*MEAS_SCAN_UNIT_X "deg"
*MEAS_SCAN_UNIT_Y "counts"
*RAS_HEADER_END
*RAS_INT_START
0.0000 4934810.0000 1241.0100
0.0100 4851550.0000 1241.0100
0.0200 4145919.7500 1241.0100
0.0300 3061200.0000 1241.0100
0.0400 1941519.8750 1241.0100
0.0500 1072240.0000 1241.0100
0.0600 539747.0000 1241.0100
0.0700 255178.0156 1241.0100
0.0800 113774.0000 1241.0100
0.0900 622108.0000 85.3457
0.1000 297004.0000 85.3457
0.1100 171008.0000 85.3457
0.1200 116052.0000 85.3457
0.1300 87603.0000 85.3457
0.1400 67026.0000 85.3457
0.1500 3145140.0000 1.0000
0.1600 2642120.0000 1.0000
0.1700 2196910.0000 1.0000
0.1800 1840690.0000 1.0000
0.1900 1535390.0000 1.0000
0.2000 1276260.0000 1.0000
0.2100 1051970.0000 1.0000
0.2200 875489.0000 1.0000
0.2300 723842.0000 1.0000
0.2400 601702.0000 1.0000
0.2500 502127.0000 1.0000
0.2600 418565.0000 1.0000
0.2700 347815.0000 1.0000
0.2800 286041.0000 1.0000
0.2900 233718.0000 1.0000
0.3000 187023.0000 1.0000
0.3100 145328.0000 1.0000
0.3200 110610.0000 1.0000
0.3300 47406.0000 1.0000
0.3400 28647.0000 1.0000
0.3500 17912.0000 1.0000
0.3600 11556.0000 1.0000
0.3700 8122.0000 1.0000
0.3800 6061.0000 1.0000
0.3900 5311.0000 1.0000
0.4000 4933.0000 1.0000
0.4100 4552.0000 1.0000
0.4200 4246.0000 1.0000
0.4300 3998.0000 1.0000
0.4400 3716.0000 1.0000
0.4500 3527.0000 1.0000
0.4600 3275.0000 1.0000
0.4700 3079.0000 1.0000
0.4800 2933.0000 1.0000
0.4900 2687.0000 1.0000
0.5000 2729.0000 1.0000
0.5100 2453.0000 1.0000
0.5200 2341.0000 1.0000
0.5300 2310.0000 1.0000
0.5400 2092.0000 1.0000
0.5500 2046.0000 1.0000
0.5600 1992.0000 1.0000
0.5700 1834.0000 1.0000
0.5800 1780.0000 1.0000
0.5900 1771.0000 1.0000
0.6000 1600.0000 1.0000
0.6100 1522.0000 1.0000
0.6200 1571.0000 1.0000
0.6300 1496.0000 1.0000
0.6400 1403.0000 1.0000
0.6500 1395.0000 1.0000
0.6600 1399.0000 1.0000
0.6700 1314.0000 1.0000
0.6800 1367.0000 1.0000
0.6900 1238.0000 1.0000
0.7000 1210.0000 1.0000
0.7100 1193.0000 1.0000
0.7200 1224.0000 1.0000
0.7300 1162.0000 1.0000
0.7400 1178.0000 1.0000
0.7500 1126.0000 1.0000
0.7600 1118.0000 1.0000
0.7700 1134.0000 1.0000
0.7800 1064.0000 1.0000
0.7900 1098.0000 1.0000
0.8000 1108.0000 1.0000
0.8100 1121.0000 1.0000
0.8200 1045.0000 1.0000
0.8300 1071.0000 1.0000
0.8400 1102.0000 1.0000
0.8500 1098.0000 1.0000
0.8600 1070.0000 1.0000
0.8700 1070.0000 1.0000
0.8800 1075.0000 1.0000
0.8900 1128.0000 1.0000
0.9000 1121.0000 1.0000
0.9100 1109.0000 1.0000
0.9200 1100.0000 1.0000
0.9300 1212.0000 1.0000
0.9400 1100.0000 1.0000
0.9500 1175.0000 1.0000
0.9600 1210.0000 1.0000
0.9700 1172.0000 1.0000
0.9800 1154.0000 1.0000
0.9900 1177.0000 1.0000
1.0000 1171.0000 1.0000
1.0100 1175.0000 1.0000
1.0200 1179.0000 1.0000
1.0300 1183.0000 1.0000
1.0400 1122.0000 1.0000
1.0500 1059.0000 1.0000
1.0600 1053.0000 1.0000
1.0700 1077.0000 1.0000
1.0800 936.0000 1.0000
1.0900 941.0000 1.0000
1.1000 883.0000 1.0000
1.1100 835.0000 1.0000
1.1200 766.0000 1.0000
1.1300 730.0000 1.0000
1.1400 678.0000 1.0000
1.1500 638.0000 1.0000
1.1600 574.0000 1.0000
1.1700 540.0000 1.0000
1.1800 528.0000 1.0000
1.1900 500.0000 1.0000
1.2000 464.0000 1.0000
1.2100 442.0000 1.0000
1.2200 390.0000 1.0000
1.2300 391.0000 1.0000
1.2400 336.0000 1.0000
1.2500 317.0000 1.0000
1.2600 334.0000 1.0000
1.2700 311.0000 1.0000
1.2800 323.0000 1.0000
1.2900 275.0000 1.0000
1.3000 229.0000 1.0000
1.3100 273.0000 1.0000
1.3200 262.0000 1.0000
1.3300 242.0000 1.0000
1.3400 269.0000 1.0000
1.3500 240.0000 1.0000
1.3600 242.0000 1.0000
1.3700 259.0000 1.0000
1.3800 225.0000 1.0000
1.3900 250.0000 1.0000
1.4000 206.0000 1.0000
1.4100 216.0000 1.0000
1.4200 232.0000 1.0000
1.4300 209.0000 1.0000
1.4400 199.0000 1.0000
1.4500 220.0000 1.0000
1.4600 199.0000 1.0000
1.4700 220.0000 1.0000
1.4800 207.0000 1.0000
1.4900 223.0000 1.0000
1.5000 197.0000 1.0000
1.5100 201.0000 1.0000
1.5200 198.0000 1.0000
1.5300 187.0000 1.0000
1.5400 191.0000 1.0000
1.5500 189.0000 1.0000
1.5600 204.0000 1.0000
1.5700 163.0000 1.0000
1.5800 188.0000 1.0000
1.5900 204.0000 1.0000
1.6000 202.0000 1.0000
1.6100 184.0000 1.0000
1.6200 192.0000 1.0000
1.6300 210.0000 1.0000
1.6400 204.0000 1.0000
1.6500 212.0000 1.0000
1.6600 225.0000 1.0000
1.6700 224.0000 1.0000
1.6800 183.0000 1.0000
1.6900 201.0000 1.0000
1.7000 218.0000 1.0000
1.7100 222.0000 1.0000
1.7200 240.0000 1.0000
1.7300 197.0000 1.0000
1.7400 207.0000 1.0000
1.7500 208.0000 1.0000
1.7600 224.0000 1.0000
1.7700 244.0000 1.0000
1.7800 280.0000 1.0000
1.7900 280.0000 1.0000
1.8000 282.0000 1.0000
1.8100 241.0000 1.0000
1.8200 240.0000 1.0000
1.8300 291.0000 1.0000
1.8400 288.0000 1.0000
1.8500 309.0000 1.0000
1.8600 300.0000 1.0000
1.8700 331.0000 1.0000
1.8800 299.0000 1.0000
1.8900 336.0000 1.0000
1.9000 295.0000 1.0000
1.9100 322.0000 1.0000
1.9200 287.0000 1.0000
1.9300 321.0000 1.0000
1.9400 329.0000 1.0000
1.9500 337.0000 1.0000
1.9600 339.0000 1.0000
1.9700 329.0000 1.0000
1.9800 354.0000 1.0000
1.9900 294.0000 1.0000
2.0000 293.0000 1.0000
2.0100 309.0000 1.0000
2.0200 283.0000 1.0000
2.0300 271.0000 1.0000
2.0400 283.0000 1.0000
2.0500 238.0000 1.0000
2.0600 257.0000 1.0000
2.0700 252.0000 1.0000
2.0800 234.0000 1.0000
2.0900 226.0000 1.0000
2.1000 201.0000 1.0000
2.1100 222.0000 1.0000
2.1200 181.0000 1.0000
2.1300 185.0000 1.0000
2.1400 181.0000 1.0000
2.1500 171.0000 1.0000
2.1600 162.0000 1.0000
2.1700 190.0000 1.0000
2.1800 153.0000 1.0000
2.1900 125.0000 1.0000
2.2000 143.0000 1.0000
2.2100 133.0000 1.0000
2.2200 143.0000 1.0000
2.2300 132.0000 1.0000
2.2400 126.0000 1.0000
2.2500 99.0000 1.0000
2.2600 139.0000 1.0000
2.2700 124.0000 1.0000
2.2800 114.0000 1.0000
2.2900 105.0000 1.0000
2.3000 108.0000 1.0000
2.3100 93.0000 1.0000
2.3200 110.0000 1.0000
2.3300 100.0000 1.0000
2.3400 104.0000 1.0000
2.3500 85.0000 1.0000
2.3600 79.0000 1.0000
2.3700 99.0000 1.0000
2.3800 90.0000 1.0000
2.3900 80.0000 1.0000
2.4000 89.0000 1.0000
2.4100 91.0000 1.0000
2.4200 103.0000 1.0000
2.4300 98.0000 1.0000
2.4400 80.0000 1.0000
2.4500 71.0000 1.0000
2.4600 78.0000 1.0000
2.4700 78.0000 1.0000
2.4800 93.0000 1.0000
2.4900 80.0000 1.0000
2.5000 72.0000 1.0000
2.5100 61.0000 1.0000
2.5200 73.0000 1.0000
2.5300 79.0000 1.0000
2.5400 78.0000 1.0000
2.5500 59.0000 1.0000
2.5600 87.0000 1.0000
2.5700 63.0000 1.0000
2.5800 71.0000 1.0000
2.5900 80.0000 1.0000
2.6000 75.0000 1.0000
2.6100 73.0000 1.0000
2.6200 66.0000 1.0000
2.6300 83.0000 1.0000
2.6400 69.0000 1.0000
2.6500 63.0000 1.0000
2.6600 66.0000 1.0000
2.6700 66.0000 1.0000
2.6800 72.0000 1.0000
2.6900 88.0000 1.0000
2.7000 71.0000 1.0000
2.7100 65.0000 1.0000
2.7200 84.0000 1.0000
2.7300 71.0000 1.0000
2.7400 61.0000 1.0000
2.7500 74.0000 1.0000
2.7600 76.0000 1.0000
2.7700 71.0000 1.0000
2.7800 66.0000 1.0000
2.7900 71.0000 1.0000
2.8000 56.0000 1.0000
2.8100 72.0000 1.0000
2.8200 68.0000 1.0000
2.8300 68.0000 1.0000
2.8400 54.0000 1.0000
2.8500 82.0000 1.0000
2.8600 61.0000 1.0000
2.8700 64.0000 1.0000
2.8800 71.0000 1.0000
2.8900 76.0000 1.0000
2.9000 73.0000 1.0000
2.9100 79.0000 1.0000
2.9200 66.0000 1.0000
2.9300 68.0000 1.0000
2.9400 68.0000 1.0000
2.9500 78.0000 1.0000
2.9600 89.0000 1.0000
2.9700 86.0000 1.0000
2.9800 74.0000 1.0000
2.9900 74.0000 1.0000
3.0000 80.0000 1.0000
3.0100 70.0000 1.0000
3.0200 67.0000 1.0000
3.0300 82.0000 1.0000
3.0400 75.0000 1.0000
3.0500 58.0000 1.0000
3.0600 68.0000 1.0000
3.0700 74.0000 1.0000
3.0800 49.0000 1.0000
3.0900 64.0000 1.0000
3.1000 77.0000 1.0000
3.1100 74.0000 1.0000
3.1200 62.0000 1.0000
3.1300 73.0000 1.0000
3.1400 77.0000 1.0000
3.1500 62.0000 1.0000
3.1600 51.0000 1.0000
3.1700 58.0000 1.0000
3.1800 62.0000 1.0000
3.1900 76.0000 1.0000
3.2000 66.0000 1.0000
3.2100 61.0000 1.0000
3.2200 76.0000 1.0000
3.2300 63.0000 1.0000
3.2400 83.0000 1.0000
3.2500 59.0000 1.0000
3.2600 47.0000 1.0000
3.2700 45.0000 1.0000
3.2800 63.0000 1.0000
3.2900 64.0000 1.0000
3.3000 81.0000 1.0000
3.3100 63.0000 1.0000
3.3200 57.0000 1.0000
3.3300 56.0000 1.0000
3.3400 61.0000 1.0000
3.3500 60.0000 1.0000
3.3600 61.0000 1.0000
3.3700 61.0000 1.0000
3.3800 51.0000 1.0000
3.3900 61.0000 1.0000
3.4000 61.0000 1.0000
3.4100 63.0000 1.0000
3.4200 64.0000 1.0000
3.4300 72.0000 1.0000
3.4400 49.0000 1.0000
3.4500 59.0000 1.0000
3.4600 78.0000 1.0000
3.4700 45.0000 1.0000
3.4800 58.0000 1.0000
3.4900 61.0000 1.0000
3.5000 46.0000 1.0000
3.5100 57.0000 1.0000
3.5200 55.0000 1.0000
3.5300 55.0000 1.0000
3.5400 62.0000 1.0000
3.5500 61.0000 1.0000
3.5600 57.0000 1.0000
3.5700 46.0000 1.0000
3.5800 61.0000 1.0000
3.5900 51.0000 1.0000
3.6000 63.0000 1.0000
3.6100 44.0000 1.0000
3.6200 56.0000 1.0000
3.6300 61.0000 1.0000
3.6400 60.0000 1.0000
3.6500 53.0000 1.0000
3.6600 43.0000 1.0000
3.6700 48.0000 1.0000
3.6800 56.0000 1.0000
3.6900 65.0000 1.0000
3.7000 51.0000 1.0000
3.7100 40.0000 1.0000
3.7200 57.0000 1.0000
3.7300 66.0000 1.0000
3.7400 52.0000 1.0000
3.7500 55.0000 1.0000
3.7600 61.0000 1.0000
3.7700 43.0000 1.0000
3.7800 48.0000 1.0000
3.7900 48.0000 1.0000
3.8000 52.0000 1.0000
3.8100 64.0000 1.0000
3.8200 57.0000 1.0000
3.8300 63.0000 1.0000
3.8400 50.0000 1.0000
3.8500 46.0000 1.0000
3.8600 46.0000 1.0000
3.8700 36.0000 1.0000
3.8800 51.0000 1.0000
3.8900 38.0000 1.0000
3.9000 60.0000 1.0000
3.9100 53.0000 1.0000
3.9200 51.0000 1.0000
3.9300 43.0000 1.0000
3.9400 52.0000 1.0000
3.9500 55.0000 1.0000
3.9600 53.0000 1.0000
3.9700 47.0000 1.0000
3.9800 58.0000 1.0000
3.9900 56.0000 1.0000
4.0000 59.0000 1.0000
4.0100 43.0000 1.0000
4.0200 51.0000 1.0000
4.0300 51.0000 1.0000
4.0400 46.0000 1.0000
4.0500 43.0000 1.0000
4.0600 52.0000 1.0000
4.0700 51.0000 1.0000
4.0800 44.0000 1.0000
4.0900 35.0000 1.0000
4.1000 33.0000 1.0000
4.1100 47.0000 1.0000
4.1200 37.0000 1.0000
4.1300 58.0000 1.0000
4.1400 51.0000 1.0000
4.1500 46.0000 1.0000
4.1600 50.0000 1.0000
4.1700 46.0000 1.0000
4.1800 43.0000 1.0000
4.1900 47.0000 1.0000
4.2000 48.0000 1.0000
4.2100 54.0000 1.0000
4.2200 30.0000 1.0000
4.2300 35.0000 1.0000
4.2400 42.0000 1.0000
4.2500 42.0000 1.0000
4.2600 61.0000 1.0000
4.2700 31.0000 1.0000
4.2800 36.0000 1.0000
4.2900 37.0000 1.0000
4.3000 34.0000 1.0000
4.3100 41.0000 1.0000
4.3200 36.0000 1.0000
4.3300 40.0000 1.0000
4.3400 38.0000 1.0000
4.3500 37.0000 1.0000
4.3600 33.0000 1.0000
4.3700 35.0000 1.0000
4.3800 51.0000 1.0000
4.3900 41.0000 1.0000
4.4000 50.0000 1.0000
4.4100 40.0000 1.0000
4.4200 40.0000 1.0000
4.4300 35.0000 1.0000
4.4400 40.0000 1.0000
4.4500 38.0000 1.0000
4.4600 36.0000 1.0000
4.4700 48.0000 1.0000
4.4800 45.0000 1.0000
4.4900 45.0000 1.0000
4.5000 27.0000 1.0000
4.5100 39.0000 1.0000
4.5200 37.0000 1.0000
4.5300 48.0000 1.0000
4.5400 33.0000 1.0000
4.5500 31.0000 1.0000
4.5600 56.0000 1.0000
4.5700 47.0000 1.0000
4.5800 43.0000 1.0000
4.5900 29.0000 1.0000
4.6000 27.0000 1.0000
4.6100 38.0000 1.0000
4.6200 38.0000 1.0000
4.6300 44.0000 1.0000
4.6400 39.0000 1.0000
4.6500 35.0000 1.0000
4.6600 45.0000 1.0000
4.6700 48.0000 1.0000
4.6800 47.0000 1.0000
4.6900 24.0000 1.0000
4.7000 45.0000 1.0000
4.7100 46.0000 1.0000
4.7200 33.0000 1.0000
4.7300 28.0000 1.0000
4.7400 32.0000 1.0000
4.7500 30.0000 1.0000
4.7600 36.0000 1.0000
4.7700 38.0000 1.0000
4.7800 37.0000 1.0000
4.7900 30.0000 1.0000
4.8000 38.0000 1.0000
4.8100 48.0000 1.0000
4.8200 46.0000 1.0000
4.8300 34.0000 1.0000
4.8400 29.0000 1.0000
4.8500 35.0000 1.0000
4.8600 40.0000 1.0000
4.8700 30.0000 1.0000
4.8800 35.0000 1.0000
4.8900 31.0000 1.0000
4.9000 31.0000 1.0000
4.9100 34.0000 1.0000
4.9200 47.0000 1.0000
4.9300 40.0000 1.0000
4.9400 27.0000 1.0000
4.9500 40.0000 1.0000
4.9600 37.0000 1.0000
4.9700 38.0000 1.0000
4.9800 30.0000 1.0000
4.9900 39.0000 1.0000
5.0000 33.0000 1.0000
*RAS_INT_END
*RAS_DATA_END
