# Supplementary material for: Effect of shampoo, conditioner and permanent waving on the molecular structure of human hair
Source: PeerJ. 2015 Oct 1;3:e1296. doi: 10.7717/peerj.1296 (PMC4636411; doi:10.7717/peerj.1296)
Supplement: Supplemental Information 1 [file peerj-03-1296-s001.zip › Effect of shampoo, conditioner and permanent waving on the molecular structure of human hair_RawData/SAXS_permed_shampoo.ras]

*RAS_DATA_START
*RAS_HEADER_START
*DISP_FMT_X "%.2f"
*DISP_FMT_Y "%.0f"
*DISP_FULLSCALE "397423400.3190000100"
*DISP_LINE_COLOR "255.0000000000"
*DISP_LINE_STYLE "0.0000000000"
*DISP_LINE_WIDTH "0.2500000000"
*DISP_NOTE "Collected Data-1"
*DISP_OFFSET_Y "0.0000000000"
*DISP_PEAKSEARCH_UNIT_Y "cps"
*DISP_RANGE_BOTTOM "0.0100000000"
*DISP_RANGE_LEFT "0.0000000000"
*DISP_RANGE_LOGCUTOFF "0.0100000000"
*DISP_RANGE_RIGHT "5.0000000000"
*DISP_RANGE_TOP "397423400.3190000100"
*DISP_SCALE_MODE_Y "2.0000000000"
*DISP_TAB_NAME "Theta/2-Theta"
*DISP_TITLE_Y "Intensity"
*DISP_UNIT_Y "cps"
*DISP_WINDOW_NAME "MSG_MACROENGINE"
*FILE_COMMENT " "
*FILE_MD5 ""
*FILE_MEMO " "
*FILE_OPERATOR "Administrator"
*FILE_SAMPLE " "
*FILE_TYPE "RAS_RAW"
*FILE_USERGROUP "System Manager"
*FILE_VERSION "1.0000000000"
*HW_ATTACHMENT_ID "ATT0022"
*HW_ATTACHMENT_NAME "RxRy|RxRy"
*HW_COUNTER_ID-0 "CUT0021"
*HW_COUNTER_ID-1 "CUT0020"
*HW_COUNTER_ID-2 ""
*HW_COUNTER_ID-3 "CSL0021"
*HW_COUNTER_ID-4 "CMC0021"
*HW_COUNTER_NAME-0 "SC-70|SC-70"
*HW_COUNTER_NAME-1 "None|None"
*HW_COUNTER_NAME-2 ""
*HW_COUNTER_NAME-3 "BBM|BBM"
*HW_COUNTER_NAME-4 "oímN[^|Detector monochromator"
*HW_COUNTER_SELECT_NAME "SC-70|SC-70"
*HW_ECP_HV "631.0000000000"
*HW_ECP_HV_UNIT "V"
*HW_GONIOMETER_ID "GON0024"
*HW_GONIOMETER_NAME "SmartLab(In-plane)|SmartLab(In-plane)"
*HW_GONIOMETER_RADIUS-0 "90.0"
*HW_GONIOMETER_RADIUS-1 "114.0"
*HW_GONIOMETER_RADIUS-2 "190.0"
*HW_GONIOMETER_RADIUS-3 "300.0"
*HW_GONIOMETER_RADIUS-4 "187.0"
*HW_GONIOMETER_RADIUS-5 "300.0"
*HW_GONIOMETER_RADIUS-6 "113.0"
*HW_GONIOMETER_RADIUS-7 "331.0"
*HW_I_OPT_ID-0 "CBO0021"
*HW_I_OPT_ID-1 "ICR0023"
*HW_I_OPT_ID-2 "ISL0021"
*HW_I_OPT_ID-3 "ISO0021"
*HW_I_OPT_ID-4 "IAD0021"
*HW_I_OPT_ID-5 "IPR0001"
*HW_I_OPT_NAME-0 "CBOjbg|CBO unit"
*HW_I_OPT_NAME-1 "WüËõwjbg|Standard incident optical unit"
*HW_I_OPT_NAME-2 "WüËXbg{bNX|Standard incident slit box"
*HW_I_OPT_NAME-3 "üË½sXbg|Incident parallel slit"
*HW_I_OPT_NAME-4 "·è§ÀXbg|Length limiting slit"
*HW_I_OPT_NAME-5 "None|None"
*HW_R_ATTENUATER_AUTOMODE "1"
*HW_R_OPT_ID-0 "RSS0021"
*HW_R_OPT_ID-1 "RCR0022"
*HW_R_OPT_ID-2 "RSO0021"
*HW_R_OPT_ID-3 "RRS0021"
*HW_R_OPT_ID-4 "ATN0021"
*HW_R_OPT_ID-5 "RFL0021"
*HW_R_OPT_ID-6 "RAD0021"
*HW_R_OPT_NAME-0 "WóõXbg{bNX1|Standard receiving slit box # 1"
*HW_R_OPT_NAME-1 "Wóõõwjbg1|Standard receiving unit # 1"
*HW_R_OPT_NAME-2 "Wóõõwjbg2|Standard receiving optical unit # 2"
*HW_R_OPT_NAME-3 "WóõXbg{bNX2|Standard receiving slit box # 2"
*HW_R_OPT_NAME-4 "WAbel[^|Standard Attenuator"
*HW_R_OPT_NAME-5 "Cu KÀ|Cu K-beta"
*HW_R_OPT_NAME-6 "²®póõXbg|Alignment receiving slit"
*HW_SAMPLE_HOLDER_ID "SMP0026"
*HW_SAMPLE_HOLDER_NAME "Z-ÓXe[W|Z-Phi Stage"
*HW_XG_CURRENT_MAX "200"
*HW_XG_CURRENT_MIN "10"
*HW_XG_CURRENT_RESOLUTION "2"
*HW_XG_CURRENT_UNIT "mA"
*HW_XG_FOCUS ""
*HW_XG_FOCUS_TYPE "Normal"
*HW_XG_ID ""
*HW_XG_NAME "9kW JúÇ(45kV 200mA ID:1700)|9kW Rotating anode(45kV 200mA ID:1700)"
*HW_XG_TARGET_ATOMIC_NUMBER "29.0000000000"
*HW_XG_TARGET_NAME "Cu"
*HW_XG_TYPE "Rota"
*HW_XG_VOLTAGE_MAX "45"
*HW_XG_VOLTAGE_MIN "20"
*HW_XG_VOLTAGE_RESOLUTION "2"
*HW_XG_VOLTAGE_UNIT "kV"
*HW_XG_WATT_MAX "9"
*HW_XG_WATT_UNIT "kW"
*HW_XG_WAVE_LENGTH_ALPHA1 "1.540593"
*HW_XG_WAVE_LENGTH_ALPHA2 "1.544414"
*HW_XG_WAVE_LENGTH_BETA "1.392250"
*MEAS_COND_AXIS_NAME-0 "Theta/2-Theta"
*MEAS_COND_AXIS_NAME-1 "2-Theta"
*MEAS_COND_AXIS_NAME-2 "Omega"
*MEAS_COND_AXIS_NAME-3 "2-Theta/Omega"
*MEAS_COND_AXIS_NAME-4 "Phi"
*MEAS_COND_AXIS_NAME-5 "2-ThetaChi"
*MEAS_COND_AXIS_NAME-6 "2-ThetaChi/Phi"
*MEAS_COND_AXIS_NAME-7 "Alpha"
*MEAS_COND_AXIS_NAME-8 "Beta"
*MEAS_COND_AXIS_NAME-9 "Z"
*MEAS_COND_AXIS_NAME-10 "Rx"
*MEAS_COND_AXIS_NAME-11 "Ry"
*MEAS_COND_AXIS_NAME-12 "Attenuator"
*MEAS_COND_AXIS_NAME-13 "Theta_s"
*MEAS_COND_AXIS_NAME-14 "Theta_d"
*MEAS_COND_AXIS_NAME-15 "Ts"
*MEAS_COND_AXIS_NAME-16 "M"
*MEAS_COND_AXIS_NAME-17 "Incident slit"
*MEAS_COND_AXIS_NAME-18 ""
*MEAS_COND_AXIS_NAME-19 "Zs"
*MEAS_COND_AXIS_NAME-20 "Receiving slit # 1"
*MEAS_COND_AXIS_NAME-21 ""
*MEAS_COND_AXIS_NAME-22 "Receiving slit # 2"
*MEAS_COND_AXIS_NAME-23 ""
*MEAS_COND_AXIS_NAME-24 "Zd"
*MEAS_COND_AXIS_NAME-25 "CBO selection slit"
*MEAS_COND_AXIS_NAME-26 "Incident monochromator"
*MEAS_COND_AXIS_NAME-27 "Incident parallel slit"
*MEAS_COND_AXIS_NAME-28 "Length limiting slit"
*MEAS_COND_AXIS_NAME-29 "Center slit"
*MEAS_COND_AXIS_NAME-30 "Filter"
*MEAS_COND_AXIS_NAME-31 "Receiving optical device"
*MEAS_COND_AXIS_NAME-32 "Receiving parallel slit"
*MEAS_COND_AXIS_NAME-33 "Alignment receiving slit"
*MEAS_COND_AXIS_NAME-34 "Diffracted beam monochromator"
*MEAS_COND_AXIS_NAME-35 "Monochromator slit"
*MEAS_COND_AXIS_NAME-36 "2-ThetaB"
*MEAS_COND_AXIS_NAME-37 "Primary beam"
*MEAS_COND_AXIS_NAME-38 "HV"
*MEAS_COND_AXIS_NAME-39 "PHA"
*MEAS_COND_AXIS_NAME_INTERNAL-0 "TwoThetaTheta"
*MEAS_COND_AXIS_NAME_INTERNAL-1 "TwoTheta"
*MEAS_COND_AXIS_NAME_INTERNAL-2 "Omega"
*MEAS_COND_AXIS_NAME_INTERNAL-3 "TwoThetaOmega"
*MEAS_COND_AXIS_NAME_INTERNAL-4 "Phi"
*MEAS_COND_AXIS_NAME_INTERNAL-5 "TwoThetaChi"
*MEAS_COND_AXIS_NAME_INTERNAL-6 "TwoThetaChiPhi"
*MEAS_COND_AXIS_NAME_INTERNAL-7 "Alpha"
*MEAS_COND_AXIS_NAME_INTERNAL-8 "Beta"
*MEAS_COND_AXIS_NAME_INTERNAL-9 "Z"
*MEAS_COND_AXIS_NAME_INTERNAL-10 "Rx"
*MEAS_COND_AXIS_NAME_INTERNAL-11 "Ry"
*MEAS_COND_AXIS_NAME_INTERNAL-12 "Attenuator"
*MEAS_COND_AXIS_NAME_INTERNAL-13 "ThetaS"
*MEAS_COND_AXIS_NAME_INTERNAL-14 "ThetaD"
*MEAS_COND_AXIS_NAME_INTERNAL-15 "Ts"
*MEAS_COND_AXIS_NAME_INTERNAL-16 "CBO-M"
*MEAS_COND_AXIS_NAME_INTERNAL-17 "IncidentSlitBox"
*MEAS_COND_AXIS_NAME_INTERNAL-18 "IncidentSlitBox-_Axis"
*MEAS_COND_AXIS_NAME_INTERNAL-19 "Zs"
*MEAS_COND_AXIS_NAME_INTERNAL-20 "ReceivingSlitBox1"
*MEAS_COND_AXIS_NAME_INTERNAL-21 "ReceivingSlitBox1-_Axis"
*MEAS_COND_AXIS_NAME_INTERNAL-22 "ReceivingSlitBox2"
*MEAS_COND_AXIS_NAME_INTERNAL-23 "ReceivingSlitBox2-_Axis"
*MEAS_COND_AXIS_NAME_INTERNAL-24 "ReceivingSlitBox2-Zd"
*MEAS_COND_AXIS_NAME_INTERNAL-25 "CBO"
*MEAS_COND_AXIS_NAME_INTERNAL-26 "IncidentMonochromator"
*MEAS_COND_AXIS_NAME_INTERNAL-27 "IncidentSollerSlit"
*MEAS_COND_AXIS_NAME_INTERNAL-28 "IncidentAxdSlit"
*MEAS_COND_AXIS_NAME_INTERNAL-29 "CenterSlit"
*MEAS_COND_AXIS_NAME_INTERNAL-30 "Filter"
*MEAS_COND_AXIS_NAME_INTERNAL-31 "ReceivingOptics"
*MEAS_COND_AXIS_NAME_INTERNAL-32 "ReceivingSollerSlit"
*MEAS_COND_AXIS_NAME_INTERNAL-33 "ReceivingAxdSlit"
*MEAS_COND_AXIS_NAME_INTERNAL-34 "CounterMonochromator"
*MEAS_COND_AXIS_NAME_INTERNAL-35 "CounterSlit"
*MEAS_COND_AXIS_NAME_INTERNAL-36 "TwoThetaB"
*MEAS_COND_AXIS_NAME_INTERNAL-37 "IncidentPrimary"
*MEAS_COND_AXIS_NAME_INTERNAL-38 "HV"
*MEAS_COND_AXIS_NAME_INTERNAL-39 "PHA"
*MEAS_COND_AXIS_NAME_MAGICNO-0 "83951616.0000000000"
*MEAS_COND_AXIS_NAME_MAGICNO-1 "268632064.0000000000"
*MEAS_COND_AXIS_NAME_MAGICNO-2 "268500992.0000000000"
*MEAS_COND_AXIS_NAME_MAGICNO-3 "83951616.0000000000"
*MEAS_COND_AXIS_NAME_MAGICNO-4 "268500992.0000000000"
*MEAS_COND_AXIS_NAME_MAGICNO-5 "268632064.0000000000"
*MEAS_COND_AXIS_NAME_MAGICNO-6 "83951616.0000000000"
*MEAS_COND_AXIS_NAME_MAGICNO-7 "17039360.0000000000"
*MEAS_COND_AXIS_NAME_MAGICNO-8 "17039360.0000000000"
*MEAS_COND_AXIS_NAME_MAGICNO-9 "285278208.0000000000"
*MEAS_COND_AXIS_NAME_MAGICNO-10 "285278208.0000000000"
*MEAS_COND_AXIS_NAME_MAGICNO-11 "285278208.0000000000"
*MEAS_COND_AXIS_NAME_MAGICNO-12 "17301505.0000000000"
*MEAS_COND_AXIS_NAME_MAGICNO-13 "131072.0000000000"
*MEAS_COND_AXIS_NAME_MAGICNO-14 "131072.0000000000"
*MEAS_COND_AXIS_NAME_MAGICNO-15 "318898176.0000000000"
*MEAS_COND_AXIS_NAME_MAGICNO-16 "285343744.0000000000"
*MEAS_COND_AXIS_NAME_MAGICNO-17 "22020097.0000000000"
*MEAS_COND_AXIS_NAME_MAGICNO-18 "25165824.0000000000"
*MEAS_COND_AXIS_NAME_MAGICNO-19 "318898176.0000000000"
*MEAS_COND_AXIS_NAME_MAGICNO-20 "23068673.0000000000"
*MEAS_COND_AXIS_NAME_MAGICNO-21 "25165824.0000000000"
*MEAS_COND_AXIS_NAME_MAGICNO-22 "23068673.0000000000"
*MEAS_COND_AXIS_NAME_MAGICNO-23 "25165824.0000000000"
*MEAS_COND_AXIS_NAME_MAGICNO-24 "285343744.0000000000"
*MEAS_COND_AXIS_NAME_MAGICNO-25 "20971521.0000000000"
*MEAS_COND_AXIS_NAME_MAGICNO-26 "1.0000000000"
*MEAS_COND_AXIS_NAME_MAGICNO-27 "20971521.0000000000"
*MEAS_COND_AXIS_NAME_MAGICNO-28 "20971521.0000000000"
*MEAS_COND_AXIS_NAME_MAGICNO-29 "20971521.0000000000"
*MEAS_COND_AXIS_NAME_MAGICNO-30 "20971521.0000000000"
*MEAS_COND_AXIS_NAME_MAGICNO-31 "20971521.0000000000"
*MEAS_COND_AXIS_NAME_MAGICNO-32 "20971521.0000000000"
*MEAS_COND_AXIS_NAME_MAGICNO-33 "20971521.0000000000"
*MEAS_COND_AXIS_NAME_MAGICNO-34 "20971521.0000000000"
*MEAS_COND_AXIS_NAME_MAGICNO-35 "20971521.0000000000"
*MEAS_COND_AXIS_NAME_MAGICNO-36 "17039360.0000000000"
*MEAS_COND_AXIS_NAME_MAGICNO-37 "20971521.0000000000"
*MEAS_COND_AXIS_NAME_MAGICNO-38 "0.0000000000"
*MEAS_COND_AXIS_NAME_MAGICNO-39 "0.0000000000"
*MEAS_COND_AXIS_OFFSET-0 "-"
*MEAS_COND_AXIS_OFFSET-1 "1.1804000000"
*MEAS_COND_AXIS_OFFSET-2 "0.8954000000"
*MEAS_COND_AXIS_OFFSET-3 "-"
*MEAS_COND_AXIS_OFFSET-4 "0.0000000000"
*MEAS_COND_AXIS_OFFSET-5 "0.0900000000"
*MEAS_COND_AXIS_OFFSET-6 "-"
*MEAS_COND_AXIS_OFFSET-7 "-"
*MEAS_COND_AXIS_OFFSET-8 "-"
*MEAS_COND_AXIS_OFFSET-9 "-"
*MEAS_COND_AXIS_OFFSET-10 "-"
*MEAS_COND_AXIS_OFFSET-11 "-"
*MEAS_COND_AXIS_OFFSET-12 "-"
*MEAS_COND_AXIS_OFFSET-13 "0.8954000000"
*MEAS_COND_AXIS_OFFSET-14 "0.2850000000"
*MEAS_COND_AXIS_OFFSET-15 "-"
*MEAS_COND_AXIS_OFFSET-16 "-"
*MEAS_COND_AXIS_OFFSET-17 "-"
*MEAS_COND_AXIS_OFFSET-18 "-"
*MEAS_COND_AXIS_OFFSET-19 "-"
*MEAS_COND_AXIS_OFFSET-20 "-"
*MEAS_COND_AXIS_OFFSET-21 "-"
*MEAS_COND_AXIS_OFFSET-22 "-"
*MEAS_COND_AXIS_OFFSET-23 "-"
*MEAS_COND_AXIS_OFFSET-24 "-"
*MEAS_COND_AXIS_OFFSET-25 "-"
*MEAS_COND_AXIS_OFFSET-26 "-"
*MEAS_COND_AXIS_OFFSET-27 "-"
*MEAS_COND_AXIS_OFFSET-28 "-"
*MEAS_COND_AXIS_OFFSET-29 "-"
*MEAS_COND_AXIS_OFFSET-30 "-"
*MEAS_COND_AXIS_OFFSET-31 "-"
*MEAS_COND_AXIS_OFFSET-32 "-"
*MEAS_COND_AXIS_OFFSET-33 "-"
*MEAS_COND_AXIS_OFFSET-34 "-"
*MEAS_COND_AXIS_OFFSET-35 "-"
*MEAS_COND_AXIS_OFFSET-36 "-"
*MEAS_COND_AXIS_OFFSET-37 "-"
*MEAS_COND_AXIS_OFFSET-38 "-"
*MEAS_COND_AXIS_OFFSET-39 "-"
*MEAS_COND_AXIS_POSITION-0 "-0.0050000000"
*MEAS_COND_AXIS_POSITION-1 "-0.0050000000"
*MEAS_COND_AXIS_POSITION-2 "-0.0025000000"
*MEAS_COND_AXIS_POSITION-3 "-0.0050000000"
*MEAS_COND_AXIS_POSITION-4 "0.0000000000"
*MEAS_COND_AXIS_POSITION-5 "0.0000000000"
*MEAS_COND_AXIS_POSITION-6 "0.0000000000"
*MEAS_COND_AXIS_POSITION-7 "90.0000000000"
*MEAS_COND_AXIS_POSITION-8 "0.0000000000"
*MEAS_COND_AXIS_POSITION-9 "-6.8450000000"
*MEAS_COND_AXIS_POSITION-10 "2.9096000000"
*MEAS_COND_AXIS_POSITION-11 "0.0000000000"
*MEAS_COND_AXIS_POSITION-12 "1/10000"
*MEAS_COND_AXIS_POSITION-13 "-0.0025000000"
*MEAS_COND_AXIS_POSITION-14 "-0.0025000000"
*MEAS_COND_AXIS_POSITION-15 "-0.9008100000"
*MEAS_COND_AXIS_POSITION-16 "0.0000000000"
*MEAS_COND_AXIS_POSITION-17 "0.200mm"
*MEAS_COND_AXIS_POSITION-18 "0.2000000000"
*MEAS_COND_AXIS_POSITION-19 "-2.0321900000"
*MEAS_COND_AXIS_POSITION-20 "0.200mm"
*MEAS_COND_AXIS_POSITION-21 "0.2000000000"
*MEAS_COND_AXIS_POSITION-22 "0.200mm"
*MEAS_COND_AXIS_POSITION-23 "0.2000000000"
*MEAS_COND_AXIS_POSITION-24 "0.0140600000"
*MEAS_COND_AXIS_POSITION-25 "PB"
*MEAS_COND_AXIS_POSITION-26 "0.0000000000"
*MEAS_COND_AXIS_POSITION-27 "In-plane_PSC_0.5deg"
*MEAS_COND_AXIS_POSITION-28 "10.0mm"
*MEAS_COND_AXIS_POSITION-29 "None"
*MEAS_COND_AXIS_POSITION-30 "None"
*MEAS_COND_AXIS_POSITION-31 "PSA_open"
*MEAS_COND_AXIS_POSITION-32 "In-plane_PSA_0.5deg"
*MEAS_COND_AXIS_POSITION-33 "None"
*MEAS_COND_AXIS_POSITION-34 "None"
*MEAS_COND_AXIS_POSITION-35 "None"
*MEAS_COND_AXIS_POSITION-36 "0.0050000000"
*MEAS_COND_AXIS_POSITION-37 "None"
*MEAS_COND_AXIS_POSITION-38 "631.0000000000"
*MEAS_COND_AXIS_POSITION-39 "546.2500000000"
*MEAS_COND_AXIS_UNIT-0 "deg"
*MEAS_COND_AXIS_UNIT-1 "deg"
*MEAS_COND_AXIS_UNIT-2 "deg"
*MEAS_COND_AXIS_UNIT-3 "deg"
*MEAS_COND_AXIS_UNIT-4 "deg"
*MEAS_COND_AXIS_UNIT-5 "deg"
*MEAS_COND_AXIS_UNIT-6 "deg"
*MEAS_COND_AXIS_UNIT-7 "deg"
*MEAS_COND_AXIS_UNIT-8 "deg"
*MEAS_COND_AXIS_UNIT-9 "mm"
*MEAS_COND_AXIS_UNIT-10 "deg"
*MEAS_COND_AXIS_UNIT-11 "deg"
*MEAS_COND_AXIS_UNIT-12 ""
*MEAS_COND_AXIS_UNIT-13 "deg"
*MEAS_COND_AXIS_UNIT-14 "deg"
*MEAS_COND_AXIS_UNIT-15 "mm"
*MEAS_COND_AXIS_UNIT-16 "pulse"
*MEAS_COND_AXIS_UNIT-17 ""
*MEAS_COND_AXIS_UNIT-18 "mm"
*MEAS_COND_AXIS_UNIT-19 "mm"
*MEAS_COND_AXIS_UNIT-20 ""
*MEAS_COND_AXIS_UNIT-21 "mm"
*MEAS_COND_AXIS_UNIT-22 ""
*MEAS_COND_AXIS_UNIT-23 "mm"
*MEAS_COND_AXIS_UNIT-24 "mm"
*MEAS_COND_AXIS_UNIT-25 ""
*MEAS_COND_AXIS_UNIT-26 ""
*MEAS_COND_AXIS_UNIT-27 ""
*MEAS_COND_AXIS_UNIT-28 ""
*MEAS_COND_AXIS_UNIT-29 ""
*MEAS_COND_AXIS_UNIT-30 ""
*MEAS_COND_AXIS_UNIT-31 ""
*MEAS_COND_AXIS_UNIT-32 ""
*MEAS_COND_AXIS_UNIT-33 ""
*MEAS_COND_AXIS_UNIT-34 ""
*MEAS_COND_AXIS_UNIT-35 ""
*MEAS_COND_AXIS_UNIT-36 "deg"
*MEAS_COND_AXIS_UNIT-37 ""
*MEAS_COND_AXIS_UNIT-38 "V"
*MEAS_COND_AXIS_UNIT-39 "mV"
*MEAS_COND_COUNTER_CNTLOSS_CORR "1.0000000000"
*MEAS_COND_COUNTER_PHABASE "546.2500000000"
*MEAS_COND_COUNTER_PHAWINDOW "878.7500000000"
*MEAS_COND_COUNTER_PHA_UNIT "mV"
*MEAS_COND_COUNTER_TAUDIFF "0.2000000000"
*MEAS_COND_COUNTER_TAUINT "171.6850000000"
*MEAS_COND_IRRADIATION_MODE "OFF"
*MEAS_COND_IRRADIATION_WIDTH ""
*MEAS_COND_OPT_ATTR "Medium resolution parallel beam/RS"
*MEAS_COND_OPT_NAME "@Medium resolution PB"
*MEAS_COND_UNSYMMETRIC_MODE "OFF"
*MEAS_COND_XG_CURRENT "200.0000000000"
*MEAS_COND_XG_VOLTAGE "45.0000000000"
*MEAS_COND_XG_WAVE_TYPE "Ka"
*MEAS_DATA_COUNT "501.0000000000"
*MEAS_SCAN_AXIS_X "Theta/2-Theta"
*MEAS_SCAN_AXIS_X_INTERNAL "TwoThetaTheta"
*MEAS_SCAN_END_TIME "01/26/15 11:41:18"
*MEAS_SCAN_MODE "CONTINUOUS"
*MEAS_SCAN_MONITOR "0"
*MEAS_SCAN_RESOLUTION_X "0.0002"
*MEAS_SCAN_SPEED "0.03"
*MEAS_SCAN_SPEED_UNIT "deg/min"
*MEAS_SCAN_START "0.0000"
*MEAS_SCAN_START_TIME "01/26/15 08:53:16"
*MEAS_SCAN_STEP "0.0100"
*MEAS_SCAN_STOP "5.0000"
*MEAS_SCAN_UNIT_X "deg"
*MEAS_SCAN_UNIT_Y "counts"
*RAS_HEADER_END
*RAS_INT_START
0.0000 5337370.0000 1241.0100
0.0100 5090440.0000 1241.0100
0.0200 4216720.0000 1241.0100
0.0300 3056460.0000 1241.0100
0.0400 1902410.0000 1241.0100
0.0500 1021550.0000 1241.0100
0.0600 493562.0000 1241.0100
0.0700 230461.0156 1241.0100
0.0800 100932.0000 1241.0100
0.0900 568852.0000 85.3457
0.1000 282976.0000 85.3457
0.1100 171973.0000 85.3457
0.1200 120628.9922 85.3457
0.1300 90401.0000 85.3457
0.1400 71641.0000 85.3457
0.1500 3307090.0000 1.0000
0.1600 2789300.0000 1.0000
0.1700 2339490.0000 1.0000
0.1800 1966430.0000 1.0000
0.1900 1641070.0000 1.0000
0.2000 1358580.0000 1.0000
0.2100 1115270.0000 1.0000
0.2200 911468.0000 1.0000
0.2300 750234.0000 1.0000
0.2400 619537.0000 1.0000
0.2500 516604.0000 1.0000
0.2600 432548.0000 1.0000
0.2700 356956.0000 1.0000
0.2800 291419.0000 1.0000
0.2900 238631.0000 1.0000
0.3000 193369.0000 1.0000
0.3100 152356.0000 1.0000
0.3200 120202.0000 1.0000
0.3300 57624.0000 1.0000
0.3400 31567.0000 1.0000
0.3500 19356.0000 1.0000
0.3600 12451.0000 1.0000
0.3700 9014.0000 1.0000
0.3800 7412.0000 1.0000
0.3900 6654.0000 1.0000
0.4000 6180.0000 1.0000
0.4100 5813.0000 1.0000
0.4200 5419.0000 1.0000
0.4300 5141.0000 1.0000
0.4400 4927.0000 1.0000
0.4500 4664.0000 1.0000
0.4600 4328.0000 1.0000
0.4700 4012.0000 1.0000
0.4800 3974.0000 1.0000
0.4900 3568.0000 1.0000
0.5000 3549.0000 1.0000
0.5100 3316.0000 1.0000
0.5200 3140.0000 1.0000
0.5300 3033.0000 1.0000
0.5400 2825.0000 1.0000
0.5500 2645.0000 1.0000
0.5600 2629.0000 1.0000
0.5700 2526.0000 1.0000
0.5800 2438.0000 1.0000
0.5900 2296.0000 1.0000
0.6000 2228.0000 1.0000
0.6100 2208.0000 1.0000
0.6200 2028.0000 1.0000
0.6300 1991.0000 1.0000
0.6400 1893.0000 1.0000
0.6500 1938.0000 1.0000
0.6600 1849.0000 1.0000
0.6700 1771.0000 1.0000
0.6800 1776.0000 1.0000
0.6900 1734.0000 1.0000
0.7000 1677.0000 1.0000
0.7100 1659.0000 1.0000
0.7200 1677.0000 1.0000
0.7300 1576.0000 1.0000
0.7400 1631.0000 1.0000
0.7500 1635.0000 1.0000
0.7600 1498.0000 1.0000
0.7700 1494.0000 1.0000
0.7800 1517.0000 1.0000
0.7900 1510.0000 1.0000
0.8000 1439.0000 1.0000
0.8100 1435.0000 1.0000
0.8200 1514.0000 1.0000
0.8300 1446.0000 1.0000
0.8400 1488.0000 1.0000
0.8500 1451.0000 1.0000
0.8600 1416.0000 1.0000
0.8700 1443.0000 1.0000
0.8800 1486.0000 1.0000
0.8900 1460.0000 1.0000
0.9000 1512.0000 1.0000
0.9100 1529.0000 1.0000
0.9200 1422.0000 1.0000
0.9300 1612.0000 1.0000
0.9400 1622.0000 1.0000
0.9500 1575.0000 1.0000
0.9600 1565.0000 1.0000
0.9700 1639.0000 1.0000
0.9800 1688.0000 1.0000
0.9900 1621.0000 1.0000
1.0000 1537.0000 1.0000
1.0100 1582.0000 1.0000
1.0200 1603.0000 1.0000
1.0300 1615.0000 1.0000
1.0400 1614.0000 1.0000
1.0500 1483.0000 1.0000
1.0600 1367.0000 1.0000
1.0700 1354.0000 1.0000
1.0800 1390.0000 1.0000
1.0900 1262.0000 1.0000
1.1000 1188.0000 1.0000
1.1100 1157.0000 1.0000
1.1200 1047.0000 1.0000
1.1300 1003.0000 1.0000
1.1400 950.0000 1.0000
1.1500 855.0000 1.0000
1.1600 785.0000 1.0000
1.1700 762.0000 1.0000
1.1800 719.0000 1.0000
1.1900 685.0000 1.0000
1.2000 596.0000 1.0000
1.2100 586.0000 1.0000
1.2200 573.0000 1.0000
1.2300 489.0000 1.0000
1.2400 502.0000 1.0000
1.2500 407.0000 1.0000
1.2600 431.0000 1.0000
1.2700 435.0000 1.0000
1.2800 398.0000 1.0000
1.2900 398.0000 1.0000
1.3000 359.0000 1.0000
1.3100 367.0000 1.0000
1.3200 338.0000 1.0000
1.3300 325.0000 1.0000
1.3400 323.0000 1.0000
1.3500 317.0000 1.0000
1.3600 321.0000 1.0000
1.3700 296.0000 1.0000
1.3800 312.0000 1.0000
1.3900 294.0000 1.0000
1.4000 269.0000 1.0000
1.4100 261.0000 1.0000
1.4200 266.0000 1.0000
1.4300 294.0000 1.0000
1.4400 284.0000 1.0000
1.4500 249.0000 1.0000
1.4600 257.0000 1.0000
1.4700 267.0000 1.0000
1.4800 241.0000 1.0000
1.4900 268.0000 1.0000
1.5000 239.0000 1.0000
1.5100 233.0000 1.0000
1.5200 251.0000 1.0000
1.5300 220.0000 1.0000
1.5400 248.0000 1.0000
1.5500 221.0000 1.0000
1.5600 216.0000 1.0000
1.5700 195.0000 1.0000
1.5800 239.0000 1.0000
1.5900 265.0000 1.0000
1.6000 229.0000 1.0000
1.6100 218.0000 1.0000
1.6200 221.0000 1.0000
1.6300 213.0000 1.0000
1.6400 229.0000 1.0000
1.6500 225.0000 1.0000
1.6600 261.0000 1.0000
1.6700 239.0000 1.0000
1.6800 267.0000 1.0000
1.6900 244.0000 1.0000
1.7000 245.0000 1.0000
1.7100 259.0000 1.0000
1.7200 258.0000 1.0000
1.7300 255.0000 1.0000
1.7400 269.0000 1.0000
1.7500 262.0000 1.0000
1.7600 313.0000 1.0000
1.7700 279.0000 1.0000
1.7800 262.0000 1.0000
1.7900 272.0000 1.0000
1.8000 285.0000 1.0000
1.8100 312.0000 1.0000
1.8200 331.0000 1.0000
1.8300 307.0000 1.0000
1.8400 350.0000 1.0000
1.8500 326.0000 1.0000
1.8600 319.0000 1.0000
1.8700 333.0000 1.0000
1.8800 359.0000 1.0000
1.8900 367.0000 1.0000
1.9000 399.0000 1.0000
1.9100 306.0000 1.0000
1.9200 338.0000 1.0000
1.9300 374.0000 1.0000
1.9400 378.0000 1.0000
1.9500 349.0000 1.0000
1.9600 301.0000 1.0000
1.9700 341.0000 1.0000
1.9800 329.0000 1.0000
1.9900 341.0000 1.0000
2.0000 330.0000 1.0000
2.0100 317.0000 1.0000
2.0200 289.0000 1.0000
2.0300 285.0000 1.0000
2.0400 287.0000 1.0000
2.0500 302.0000 1.0000
2.0600 259.0000 1.0000
2.0700 261.0000 1.0000
2.0800 265.0000 1.0000
2.0900 243.0000 1.0000
2.1000 242.0000 1.0000
2.1100 231.0000 1.0000
2.1200 231.0000 1.0000
2.1300 206.0000 1.0000
2.1400 215.0000 1.0000
2.1500 177.0000 1.0000
2.1600 193.0000 1.0000
2.1700 199.0000 1.0000
2.1800 150.0000 1.0000
2.1900 161.0000 1.0000
2.2000 167.0000 1.0000
2.2100 131.0000 1.0000
2.2200 155.0000 1.0000
2.2300 150.0000 1.0000
2.2400 144.0000 1.0000
2.2500 130.0000 1.0000
2.2600 139.0000 1.0000
2.2700 128.0000 1.0000
2.2800 129.0000 1.0000
2.2900 131.0000 1.0000
2.3000 138.0000 1.0000
2.3100 124.0000 1.0000
2.3200 133.0000 1.0000
2.3300 106.0000 1.0000
2.3400 131.0000 1.0000
2.3500 111.0000 1.0000
2.3600 114.0000 1.0000
2.3700 100.0000 1.0000
2.3800 103.0000 1.0000
2.3900 108.0000 1.0000
2.4000 101.0000 1.0000
2.4100 87.0000 1.0000
2.4200 116.0000 1.0000
2.4300 96.0000 1.0000
2.4400 94.0000 1.0000
2.4500 94.0000 1.0000
2.4600 83.0000 1.0000
2.4700 99.0000 1.0000
2.4800 83.0000 1.0000
2.4900 92.0000 1.0000
2.5000 107.0000 1.0000
2.5100 98.0000 1.0000
2.5200 91.0000 1.0000
2.5300 107.0000 1.0000
2.5400 97.0000 1.0000
2.5500 99.0000 1.0000
2.5600 88.0000 1.0000
2.5700 91.0000 1.0000
2.5800 80.0000 1.0000
2.5900 93.0000 1.0000
2.6000 88.0000 1.0000
2.6100 86.0000 1.0000
2.6200 73.0000 1.0000
2.6300 77.0000 1.0000
2.6400 96.0000 1.0000
2.6500 93.0000 1.0000
2.6600 71.0000 1.0000
2.6700 91.0000 1.0000
2.6800 86.0000 1.0000
2.6900 85.0000 1.0000
2.7000 85.0000 1.0000
2.7100 87.0000 1.0000
2.7200 88.0000 1.0000
2.7300 89.0000 1.0000
2.7400 95.0000 1.0000
2.7500 78.0000 1.0000
2.7600 93.0000 1.0000
2.7700 87.0000 1.0000
2.7800 104.0000 1.0000
2.7900 89.0000 1.0000
2.8000 90.0000 1.0000
2.8100 76.0000 1.0000
2.8200 82.0000 1.0000
2.8300 81.0000 1.0000
2.8400 70.0000 1.0000
2.8500 77.0000 1.0000
2.8600 87.0000 1.0000
2.8700 99.0000 1.0000
2.8800 96.0000 1.0000
2.8900 86.0000 1.0000
2.9000 91.0000 1.0000
2.9100 83.0000 1.0000
2.9200 84.0000 1.0000
2.9300 83.0000 1.0000
2.9400 83.0000 1.0000
2.9500 73.0000 1.0000
2.9600 111.0000 1.0000
2.9700 85.0000 1.0000
2.9800 84.0000 1.0000
2.9900 75.0000 1.0000
3.0000 78.0000 1.0000
3.0100 84.0000 1.0000
3.0200 97.0000 1.0000
3.0300 79.0000 1.0000
3.0400 100.0000 1.0000
3.0500 87.0000 1.0000
3.0600 98.0000 1.0000
3.0700 93.0000 1.0000
3.0800 91.0000 1.0000
3.0900 80.0000 1.0000
3.1000 88.0000 1.0000
3.1100 91.0000 1.0000
3.1200 91.0000 1.0000
3.1300 92.0000 1.0000
3.1400 86.0000 1.0000
3.1500 91.0000 1.0000
3.1600 105.0000 1.0000
3.1700 76.0000 1.0000
3.1800 99.0000 1.0000
3.1900 89.0000 1.0000
3.2000 86.0000 1.0000
3.2100 93.0000 1.0000
3.2200 108.0000 1.0000
3.2300 79.0000 1.0000
3.2400 99.0000 1.0000
3.2500 74.0000 1.0000
3.2600 83.0000 1.0000
3.2700 64.0000 1.0000
3.2800 89.0000 1.0000
3.2900 88.0000 1.0000
3.3000 82.0000 1.0000
3.3100 85.0000 1.0000
3.3200 90.0000 1.0000
3.3300 66.0000 1.0000
3.3400 72.0000 1.0000
3.3500 77.0000 1.0000
3.3600 77.0000 1.0000
3.3700 73.0000 1.0000
3.3800 77.0000 1.0000
3.3900 85.0000 1.0000
3.4000 97.0000 1.0000
3.4100 62.0000 1.0000
3.4200 81.0000 1.0000
3.4300 70.0000 1.0000
3.4400 81.0000 1.0000
3.4500 55.0000 1.0000
3.4600 59.0000 1.0000
3.4700 79.0000 1.0000
3.4800 87.0000 1.0000
3.4900 75.0000 1.0000
3.5000 56.0000 1.0000
3.5100 67.0000 1.0000
3.5200 74.0000 1.0000
3.5300 68.0000 1.0000
3.5400 62.0000 1.0000
3.5500 79.0000 1.0000
3.5600 72.0000 1.0000
3.5700 70.0000 1.0000
3.5800 56.0000 1.0000
3.5900 80.0000 1.0000
3.6000 65.0000 1.0000
3.6100 78.0000 1.0000
3.6200 86.0000 1.0000
3.6300 86.0000 1.0000
3.6400 77.0000 1.0000
3.6500 59.0000 1.0000
3.6600 73.0000 1.0000
3.6700 66.0000 1.0000
3.6800 60.0000 1.0000
3.6900 62.0000 1.0000
3.7000 72.0000 1.0000
3.7100 59.0000 1.0000
3.7200 74.0000 1.0000
3.7300 64.0000 1.0000
3.7400 76.0000 1.0000
3.7500 59.0000 1.0000
3.7600 71.0000 1.0000
3.7700 72.0000 1.0000
3.7800 84.0000 1.0000
3.7900 65.0000 1.0000
3.8000 65.0000 1.0000
3.8100 54.0000 1.0000
3.8200 57.0000 1.0000
3.8300 70.0000 1.0000
3.8400 66.0000 1.0000
3.8500 59.0000 1.0000
3.8600 64.0000 1.0000
3.8700 64.0000 1.0000
3.8800 69.0000 1.0000
3.8900 63.0000 1.0000
3.9000 73.0000 1.0000
3.9100 72.0000 1.0000
3.9200 52.0000 1.0000
3.9300 64.0000 1.0000
3.9400 64.0000 1.0000
3.9500 63.0000 1.0000
3.9600 68.0000 1.0000
3.9700 53.0000 1.0000
3.9800 50.0000 1.0000
3.9900 51.0000 1.0000
4.0000 70.0000 1.0000
4.0100 60.0000 1.0000
4.0200 50.0000 1.0000
4.0300 57.0000 1.0000
4.0400 64.0000 1.0000
4.0500 67.0000 1.0000
4.0600 62.0000 1.0000
4.0700 59.0000 1.0000
4.0800 49.0000 1.0000
4.0900 52.0000 1.0000
4.1000 55.0000 1.0000
4.1100 51.0000 1.0000
4.1200 61.0000 1.0000
4.1300 45.0000 1.0000
4.1400 69.0000 1.0000
4.1500 57.0000 1.0000
4.1600 46.0000 1.0000
4.1700 54.0000 1.0000
4.1800 54.0000 1.0000
4.1900 58.0000 1.0000
4.2000 52.0000 1.0000
4.2100 58.0000 1.0000
4.2200 51.0000 1.0000
4.2300 65.0000 1.0000
4.2400 52.0000 1.0000
4.2500 44.0000 1.0000
4.2600 57.0000 1.0000
4.2700 50.0000 1.0000
4.2800 50.0000 1.0000
4.2900 34.0000 1.0000
4.3000 52.0000 1.0000
4.3100 51.0000 1.0000
4.3200 35.0000 1.0000
4.3300 41.0000 1.0000
4.3400 46.0000 1.0000
4.3500 64.0000 1.0000
4.3600 47.0000 1.0000
4.3700 52.0000 1.0000
4.3800 59.0000 1.0000
4.3900 39.0000 1.0000
4.4000 45.0000 1.0000
4.4100 62.0000 1.0000
4.4200 51.0000 1.0000
4.4300 58.0000 1.0000
4.4400 52.0000 1.0000
4.4500 60.0000 1.0000
4.4600 48.0000 1.0000
4.4700 52.0000 1.0000
4.4800 47.0000 1.0000
4.4900 40.0000 1.0000
4.5000 48.0000 1.0000
4.5100 49.0000 1.0000
4.5200 51.0000 1.0000
4.5300 54.0000 1.0000
4.5400 49.0000 1.0000
4.5500 55.0000 1.0000
4.5600 40.0000 1.0000
4.5700 52.0000 1.0000
4.5800 43.0000 1.0000
4.5900 44.0000 1.0000
4.6000 36.0000 1.0000
4.6100 48.0000 1.0000
4.6200 42.0000 1.0000
4.6300 58.0000 1.0000
4.6400 43.0000 1.0000
4.6500 47.0000 1.0000
4.6600 36.0000 1.0000
4.6700 42.0000 1.0000
4.6800 42.0000 1.0000
4.6900 50.0000 1.0000
4.7000 42.0000 1.0000
4.7100 50.0000 1.0000
4.7200 46.0000 1.0000
4.7300 50.0000 1.0000
4.7400 46.0000 1.0000
4.7500 37.0000 1.0000
4.7600 36.0000 1.0000
4.7700 37.0000 1.0000
4.7800 64.0000 1.0000
4.7900 52.0000 1.0000
4.8000 52.0000 1.0000
4.8100 51.0000 1.0000
4.8200 40.0000 1.0000
4.8300 57.0000 1.0000
4.8400 41.0000 1.0000
4.8500 44.0000 1.0000
4.8600 52.0000 1.0000
4.8700 42.0000 1.0000
4.8800 32.0000 1.0000
4.8900 48.0000 1.0000
4.9000 45.0000 1.0000
4.9100 53.0000 1.0000
4.9200 39.0000 1.0000
4.9300 49.0000 1.0000
4.9400 52.0000 1.0000
4.9500 46.0000 1.0000
4.9600 40.0000 1.0000
4.9700 47.0000 1.0000
4.9800 48.0000 1.0000
4.9900 51.0000 1.0000
5.0000 51.0000 1.0000
*RAS_INT_END
*RAS_DATA_END
