# Supplementary material for: Effect of shampoo, conditioner and permanent waving on the molecular structure of human hair
Source: PeerJ. 2015 Oct 1;3:e1296. doi: 10.7717/peerj.1296 (PMC4636411; doi:10.7717/peerj.1296)
Supplement: Supplemental Information 1 [file peerj-03-1296-s001.zip › Effect of shampoo, conditioner and permanent waving on the molecular structure of human hair_RawData/SAXS_permed_shampoo_conditioner.ras]

*RAS_DATA_START
*RAS_HEADER_START
*DISP_FMT_X "%.2f"
*DISP_FMT_Y "%.0f"
*DISP_FULLSCALE "335767640.7798000000"
*DISP_LINE_COLOR "255.0000000000"
*DISP_LINE_STYLE "0.0000000000"
*DISP_LINE_WIDTH "0.2500000000"
*DISP_NOTE "Collected Data-1"
*DISP_OFFSET_Y "0.0000000000"
*DISP_PEAKSEARCH_UNIT_Y "cps"
*DISP_RANGE_BOTTOM "0.0000000000"
*DISP_RANGE_LEFT "0.0000000000"
*DISP_RANGE_LOGCUTOFF "0.0100000000"
*DISP_RANGE_RIGHT "5.0000000000"
*DISP_RANGE_TOP "335767640.7798000000"
*DISP_SCALE_MODE_Y "0.0000000000"
*DISP_TAB_NAME "Theta/2-Theta"
*DISP_TITLE_Y "Intensity"
*DISP_UNIT_Y "cps"
*DISP_WINDOW_NAME "MSG_MACROENGINE"
*FILE_COMMENT " "
*FILE_MD5 ""
*FILE_MEMO " "
*FILE_OPERATOR "Administrator"
*FILE_SAMPLE " "
*FILE_TYPE "RAS_RAW"
*FILE_USERGROUP "System Manager"
*FILE_VERSION "1.0000000000"
*HW_ATTACHMENT_ID "ATT0022"
*HW_ATTACHMENT_NAME "RxRy|RxRy"
*HW_COUNTER_ID-0 "CUT0021"
*HW_COUNTER_ID-1 "CUT0020"
*HW_COUNTER_ID-2 ""
*HW_COUNTER_ID-3 "CSL0021"
*HW_COUNTER_ID-4 "CMC0021"
*HW_COUNTER_NAME-0 "SC-70|SC-70"
*HW_COUNTER_NAME-1 "None|None"
*HW_COUNTER_NAME-2 ""
*HW_COUNTER_NAME-3 "BBM|BBM"
*HW_COUNTER_NAME-4 "oímN[^|Detector monochromator"
*HW_COUNTER_SELECT_NAME "SC-70|SC-70"
*HW_ECP_HV "631.0000000000"
*HW_ECP_HV_UNIT "V"
*HW_GONIOMETER_ID "GON0024"
*HW_GONIOMETER_NAME "SmartLab(In-plane)|SmartLab(In-plane)"
*HW_GONIOMETER_RADIUS-0 "90.0"
*HW_GONIOMETER_RADIUS-1 "114.0"
*HW_GONIOMETER_RADIUS-2 "190.0"
*HW_GONIOMETER_RADIUS-3 "300.0"
*HW_GONIOMETER_RADIUS-4 "187.0"
*HW_GONIOMETER_RADIUS-5 "300.0"
*HW_GONIOMETER_RADIUS-6 "113.0"
*HW_GONIOMETER_RADIUS-7 "331.0"
*HW_I_OPT_ID-0 "CBO0021"
*HW_I_OPT_ID-1 "ICR0023"
*HW_I_OPT_ID-2 "ISL0021"
*HW_I_OPT_ID-3 "ISO0021"
*HW_I_OPT_ID-4 "IAD0021"
*HW_I_OPT_ID-5 "IPR0001"
*HW_I_OPT_NAME-0 "CBOjbg|CBO unit"
*HW_I_OPT_NAME-1 "WüËõwjbg|Standard incident optical unit"
*HW_I_OPT_NAME-2 "WüËXbg{bNX|Standard incident slit box"
*HW_I_OPT_NAME-3 "üË½sXbg|Incident parallel slit"
*HW_I_OPT_NAME-4 "·è§ÀXbg|Length limiting slit"
*HW_I_OPT_NAME-5 "None|None"
*HW_R_ATTENUATER_AUTOMODE "1"
*HW_R_OPT_ID-0 "RSS0021"
*HW_R_OPT_ID-1 "RCR0022"
*HW_R_OPT_ID-2 "RSO0021"
*HW_R_OPT_ID-3 "RRS0021"
*HW_R_OPT_ID-4 "ATN0021"
*HW_R_OPT_ID-5 "RFL0021"
*HW_R_OPT_ID-6 "RAD0021"
*HW_R_OPT_NAME-0 "WóõXbg{bNX1|Standard receiving slit box # 1"
*HW_R_OPT_NAME-1 "Wóõõwjbg1|Standard receiving unit # 1"
*HW_R_OPT_NAME-2 "Wóõõwjbg2|Standard receiving optical unit # 2"
*HW_R_OPT_NAME-3 "WóõXbg{bNX2|Standard receiving slit box # 2"
*HW_R_OPT_NAME-4 "WAbel[^|Standard Attenuator"
*HW_R_OPT_NAME-5 "Cu KÀ|Cu K-beta"
*HW_R_OPT_NAME-6 "²®póõXbg|Alignment receiving slit"
*HW_SAMPLE_HOLDER_ID "SMP0026"
*HW_SAMPLE_HOLDER_NAME "Z-ÓXe[W|Z-Phi Stage"
*HW_XG_CURRENT_MAX "200"
*HW_XG_CURRENT_MIN "10"
*HW_XG_CURRENT_RESOLUTION "2"
*HW_XG_CURRENT_UNIT "mA"
*HW_XG_FOCUS ""
*HW_XG_FOCUS_TYPE "Normal"
*HW_XG_ID ""
*HW_XG_NAME "9kW JúÇ(45kV 200mA ID:1700)|9kW Rotating anode(45kV 200mA ID:1700)"
*HW_XG_TARGET_ATOMIC_NUMBER "29.0000000000"
*HW_XG_TARGET_NAME "Cu"
*HW_XG_TYPE "Rota"
*HW_XG_VOLTAGE_MAX "45"
*HW_XG_VOLTAGE_MIN "20"
*HW_XG_VOLTAGE_RESOLUTION "2"
*HW_XG_VOLTAGE_UNIT "kV"
*HW_XG_WATT_MAX "9"
*HW_XG_WATT_UNIT "kW"
*HW_XG_WAVE_LENGTH_ALPHA1 "1.540593"
*HW_XG_WAVE_LENGTH_ALPHA2 "1.544414"
*HW_XG_WAVE_LENGTH_BETA "1.392250"
*MEAS_COND_AXIS_NAME-0 "Theta/2-Theta"
*MEAS_COND_AXIS_NAME-1 "2-Theta"
*MEAS_COND_AXIS_NAME-2 "Omega"
*MEAS_COND_AXIS_NAME-3 "2-Theta/Omega"
*MEAS_COND_AXIS_NAME-4 "Phi"
*MEAS_COND_AXIS_NAME-5 "2-ThetaChi"
*MEAS_COND_AXIS_NAME-6 "2-ThetaChi/Phi"
*MEAS_COND_AXIS_NAME-7 "Alpha"
*MEAS_COND_AXIS_NAME-8 "Beta"
*MEAS_COND_AXIS_NAME-9 "Z"
*MEAS_COND_AXIS_NAME-10 "Rx"
*MEAS_COND_AXIS_NAME-11 "Ry"
*MEAS_COND_AXIS_NAME-12 "Attenuator"
*MEAS_COND_AXIS_NAME-13 "Theta_s"
*MEAS_COND_AXIS_NAME-14 "Theta_d"
*MEAS_COND_AXIS_NAME-15 "Ts"
*MEAS_COND_AXIS_NAME-16 "M"
*MEAS_COND_AXIS_NAME-17 "Incident slit"
*MEAS_COND_AXIS_NAME-18 ""
*MEAS_COND_AXIS_NAME-19 "Zs"
*MEAS_COND_AXIS_NAME-20 "Receiving slit # 1"
*MEAS_COND_AXIS_NAME-21 ""
*MEAS_COND_AXIS_NAME-22 "Receiving slit # 2"
*MEAS_COND_AXIS_NAME-23 ""
*MEAS_COND_AXIS_NAME-24 "Zd"
*MEAS_COND_AXIS_NAME-25 "CBO selection slit"
*MEAS_COND_AXIS_NAME-26 "Incident monochromator"
*MEAS_COND_AXIS_NAME-27 "Incident parallel slit"
*MEAS_COND_AXIS_NAME-28 "Length limiting slit"
*MEAS_COND_AXIS_NAME-29 "Center slit"
*MEAS_COND_AXIS_NAME-30 "Filter"
*MEAS_COND_AXIS_NAME-31 "Receiving optical device"
*MEAS_COND_AXIS_NAME-32 "Receiving parallel slit"
*MEAS_COND_AXIS_NAME-33 "Alignment receiving slit"
*MEAS_COND_AXIS_NAME-34 "Diffracted beam monochromator"
*MEAS_COND_AXIS_NAME-35 "Monochromator slit"
*MEAS_COND_AXIS_NAME-36 "2-ThetaB"
*MEAS_COND_AXIS_NAME-37 "Primary beam"
*MEAS_COND_AXIS_NAME-38 "HV"
*MEAS_COND_AXIS_NAME-39 "PHA"
*MEAS_COND_AXIS_NAME_INTERNAL-0 "TwoThetaTheta"
*MEAS_COND_AXIS_NAME_INTERNAL-1 "TwoTheta"
*MEAS_COND_AXIS_NAME_INTERNAL-2 "Omega"
*MEAS_COND_AXIS_NAME_INTERNAL-3 "TwoThetaOmega"
*MEAS_COND_AXIS_NAME_INTERNAL-4 "Phi"
*MEAS_COND_AXIS_NAME_INTERNAL-5 "TwoThetaChi"
*MEAS_COND_AXIS_NAME_INTERNAL-6 "TwoThetaChiPhi"
*MEAS_COND_AXIS_NAME_INTERNAL-7 "Alpha"
*MEAS_COND_AXIS_NAME_INTERNAL-8 "Beta"
*MEAS_COND_AXIS_NAME_INTERNAL-9 "Z"
*MEAS_COND_AXIS_NAME_INTERNAL-10 "Rx"
*MEAS_COND_AXIS_NAME_INTERNAL-11 "Ry"
*MEAS_COND_AXIS_NAME_INTERNAL-12 "Attenuator"
*MEAS_COND_AXIS_NAME_INTERNAL-13 "ThetaS"
*MEAS_COND_AXIS_NAME_INTERNAL-14 "ThetaD"
*MEAS_COND_AXIS_NAME_INTERNAL-15 "Ts"
*MEAS_COND_AXIS_NAME_INTERNAL-16 "CBO-M"
*MEAS_COND_AXIS_NAME_INTERNAL-17 "IncidentSlitBox"
*MEAS_COND_AXIS_NAME_INTERNAL-18 "IncidentSlitBox-_Axis"
*MEAS_COND_AXIS_NAME_INTERNAL-19 "Zs"
*MEAS_COND_AXIS_NAME_INTERNAL-20 "ReceivingSlitBox1"
*MEAS_COND_AXIS_NAME_INTERNAL-21 "ReceivingSlitBox1-_Axis"
*MEAS_COND_AXIS_NAME_INTERNAL-22 "ReceivingSlitBox2"
*MEAS_COND_AXIS_NAME_INTERNAL-23 "ReceivingSlitBox2-_Axis"
*MEAS_COND_AXIS_NAME_INTERNAL-24 "ReceivingSlitBox2-Zd"
*MEAS_COND_AXIS_NAME_INTERNAL-25 "CBO"
*MEAS_COND_AXIS_NAME_INTERNAL-26 "IncidentMonochromator"
*MEAS_COND_AXIS_NAME_INTERNAL-27 "IncidentSollerSlit"
*MEAS_COND_AXIS_NAME_INTERNAL-28 "IncidentAxdSlit"
*MEAS_COND_AXIS_NAME_INTERNAL-29 "CenterSlit"
*MEAS_COND_AXIS_NAME_INTERNAL-30 "Filter"
*MEAS_COND_AXIS_NAME_INTERNAL-31 "ReceivingOptics"
*MEAS_COND_AXIS_NAME_INTERNAL-32 "ReceivingSollerSlit"
*MEAS_COND_AXIS_NAME_INTERNAL-33 "ReceivingAxdSlit"
*MEAS_COND_AXIS_NAME_INTERNAL-34 "CounterMonochromator"
*MEAS_COND_AXIS_NAME_INTERNAL-35 "CounterSlit"
*MEAS_COND_AXIS_NAME_INTERNAL-36 "TwoThetaB"
*MEAS_COND_AXIS_NAME_INTERNAL-37 "IncidentPrimary"
*MEAS_COND_AXIS_NAME_INTERNAL-38 "HV"
*MEAS_COND_AXIS_NAME_INTERNAL-39 "PHA"
*MEAS_COND_AXIS_NAME_MAGICNO-0 "83951616.0000000000"
*MEAS_COND_AXIS_NAME_MAGICNO-1 "268632064.0000000000"
*MEAS_COND_AXIS_NAME_MAGICNO-2 "268500992.0000000000"
*MEAS_COND_AXIS_NAME_MAGICNO-3 "83951616.0000000000"
*MEAS_COND_AXIS_NAME_MAGICNO-4 "268500992.0000000000"
*MEAS_COND_AXIS_NAME_MAGICNO-5 "268632064.0000000000"
*MEAS_COND_AXIS_NAME_MAGICNO-6 "83951616.0000000000"
*MEAS_COND_AXIS_NAME_MAGICNO-7 "17039360.0000000000"
*MEAS_COND_AXIS_NAME_MAGICNO-8 "17039360.0000000000"
*MEAS_COND_AXIS_NAME_MAGICNO-9 "285278208.0000000000"
*MEAS_COND_AXIS_NAME_MAGICNO-10 "285278208.0000000000"
*MEAS_COND_AXIS_NAME_MAGICNO-11 "285278208.0000000000"
*MEAS_COND_AXIS_NAME_MAGICNO-12 "17301505.0000000000"
*MEAS_COND_AXIS_NAME_MAGICNO-13 "131072.0000000000"
*MEAS_COND_AXIS_NAME_MAGICNO-14 "131072.0000000000"
*MEAS_COND_AXIS_NAME_MAGICNO-15 "318898176.0000000000"
*MEAS_COND_AXIS_NAME_MAGICNO-16 "285343744.0000000000"
*MEAS_COND_AXIS_NAME_MAGICNO-17 "22020097.0000000000"
*MEAS_COND_AXIS_NAME_MAGICNO-18 "25165824.0000000000"
*MEAS_COND_AXIS_NAME_MAGICNO-19 "318898176.0000000000"
*MEAS_COND_AXIS_NAME_MAGICNO-20 "23068673.0000000000"
*MEAS_COND_AXIS_NAME_MAGICNO-21 "25165824.0000000000"
*MEAS_COND_AXIS_NAME_MAGICNO-22 "23068673.0000000000"
*MEAS_COND_AXIS_NAME_MAGICNO-23 "25165824.0000000000"
*MEAS_COND_AXIS_NAME_MAGICNO-24 "285343744.0000000000"
*MEAS_COND_AXIS_NAME_MAGICNO-25 "20971521.0000000000"
*MEAS_COND_AXIS_NAME_MAGICNO-26 "1.0000000000"
*MEAS_COND_AXIS_NAME_MAGICNO-27 "20971521.0000000000"
*MEAS_COND_AXIS_NAME_MAGICNO-28 "20971521.0000000000"
*MEAS_COND_AXIS_NAME_MAGICNO-29 "20971521.0000000000"
*MEAS_COND_AXIS_NAME_MAGICNO-30 "20971521.0000000000"
*MEAS_COND_AXIS_NAME_MAGICNO-31 "20971521.0000000000"
*MEAS_COND_AXIS_NAME_MAGICNO-32 "20971521.0000000000"
*MEAS_COND_AXIS_NAME_MAGICNO-33 "20971521.0000000000"
*MEAS_COND_AXIS_NAME_MAGICNO-34 "20971521.0000000000"
*MEAS_COND_AXIS_NAME_MAGICNO-35 "20971521.0000000000"
*MEAS_COND_AXIS_NAME_MAGICNO-36 "17039360.0000000000"
*MEAS_COND_AXIS_NAME_MAGICNO-37 "20971521.0000000000"
*MEAS_COND_AXIS_NAME_MAGICNO-38 "0.0000000000"
*MEAS_COND_AXIS_NAME_MAGICNO-39 "0.0000000000"
*MEAS_COND_AXIS_OFFSET-0 "-"
*MEAS_COND_AXIS_OFFSET-1 "1.1833000000"
*MEAS_COND_AXIS_OFFSET-2 "0.9076000000"
*MEAS_COND_AXIS_OFFSET-3 "-"
*MEAS_COND_AXIS_OFFSET-4 "0.0000000000"
*MEAS_COND_AXIS_OFFSET-5 "0.0885000000"
*MEAS_COND_AXIS_OFFSET-6 "-"
*MEAS_COND_AXIS_OFFSET-7 "-"
*MEAS_COND_AXIS_OFFSET-8 "-"
*MEAS_COND_AXIS_OFFSET-9 "-"
*MEAS_COND_AXIS_OFFSET-10 "-"
*MEAS_COND_AXIS_OFFSET-11 "-"
*MEAS_COND_AXIS_OFFSET-12 "-"
*MEAS_COND_AXIS_OFFSET-13 "0.9076000000"
*MEAS_COND_AXIS_OFFSET-14 "0.2757000000"
*MEAS_COND_AXIS_OFFSET-15 "-"
*MEAS_COND_AXIS_OFFSET-16 "-"
*MEAS_COND_AXIS_OFFSET-17 "-"
*MEAS_COND_AXIS_OFFSET-18 "-"
*MEAS_COND_AXIS_OFFSET-19 "-"
*MEAS_COND_AXIS_OFFSET-20 "-"
*MEAS_COND_AXIS_OFFSET-21 "-"
*MEAS_COND_AXIS_OFFSET-22 "-"
*MEAS_COND_AXIS_OFFSET-23 "-"
*MEAS_COND_AXIS_OFFSET-24 "-"
*MEAS_COND_AXIS_OFFSET-25 "-"
*MEAS_COND_AXIS_OFFSET-26 "-"
*MEAS_COND_AXIS_OFFSET-27 "-"
*MEAS_COND_AXIS_OFFSET-28 "-"
*MEAS_COND_AXIS_OFFSET-29 "-"
*MEAS_COND_AXIS_OFFSET-30 "-"
*MEAS_COND_AXIS_OFFSET-31 "-"
*MEAS_COND_AXIS_OFFSET-32 "-"
*MEAS_COND_AXIS_OFFSET-33 "-"
*MEAS_COND_AXIS_OFFSET-34 "-"
*MEAS_COND_AXIS_OFFSET-35 "-"
*MEAS_COND_AXIS_OFFSET-36 "-"
*MEAS_COND_AXIS_OFFSET-37 "-"
*MEAS_COND_AXIS_OFFSET-38 "-"
*MEAS_COND_AXIS_OFFSET-39 "-"
*MEAS_COND_AXIS_POSITION-0 "-0.0050000000"
*MEAS_COND_AXIS_POSITION-1 "-0.0050000000"
*MEAS_COND_AXIS_POSITION-2 "-0.0025000000"
*MEAS_COND_AXIS_POSITION-3 "-0.0050000000"
*MEAS_COND_AXIS_POSITION-4 "0.0000000000"
*MEAS_COND_AXIS_POSITION-5 "0.0000000000"
*MEAS_COND_AXIS_POSITION-6 "0.0000000000"
*MEAS_COND_AXIS_POSITION-7 "90.0000000000"
*MEAS_COND_AXIS_POSITION-8 "0.0000000000"
*MEAS_COND_AXIS_POSITION-9 "-6.2500000000"
*MEAS_COND_AXIS_POSITION-10 "-1.5998000000"
*MEAS_COND_AXIS_POSITION-11 "0.0000000000"
*MEAS_COND_AXIS_POSITION-12 "1/10000"
*MEAS_COND_AXIS_POSITION-13 "-0.0025000000"
*MEAS_COND_AXIS_POSITION-14 "-0.0025000000"
*MEAS_COND_AXIS_POSITION-15 "-0.9041900000"
*MEAS_COND_AXIS_POSITION-16 "0.0000000000"
*MEAS_COND_AXIS_POSITION-17 "0.200mm"
*MEAS_COND_AXIS_POSITION-18 "0.2000000000"
*MEAS_COND_AXIS_POSITION-19 "-2.0384400000"
*MEAS_COND_AXIS_POSITION-20 "0.200mm"
*MEAS_COND_AXIS_POSITION-21 "0.2000000000"
*MEAS_COND_AXIS_POSITION-22 "0.200mm"
*MEAS_COND_AXIS_POSITION-23 "0.2000000000"
*MEAS_COND_AXIS_POSITION-24 "0.0150000000"
*MEAS_COND_AXIS_POSITION-25 "PB"
*MEAS_COND_AXIS_POSITION-26 "0.0000000000"
*MEAS_COND_AXIS_POSITION-27 "In-plane_PSC_0.5deg"
*MEAS_COND_AXIS_POSITION-28 "10.0mm"
*MEAS_COND_AXIS_POSITION-29 "None"
*MEAS_COND_AXIS_POSITION-30 "None"
*MEAS_COND_AXIS_POSITION-31 "PSA_open"
*MEAS_COND_AXIS_POSITION-32 "In-plane_PSA_0.5deg"
*MEAS_COND_AXIS_POSITION-33 "None"
*MEAS_COND_AXIS_POSITION-34 "None"
*MEAS_COND_AXIS_POSITION-35 "None"
*MEAS_COND_AXIS_POSITION-36 "0.0050000000"
*MEAS_COND_AXIS_POSITION-37 "None"
*MEAS_COND_AXIS_POSITION-38 "631.0000000000"
*MEAS_COND_AXIS_POSITION-39 "546.2500000000"
*MEAS_COND_AXIS_UNIT-0 "deg"
*MEAS_COND_AXIS_UNIT-1 "deg"
*MEAS_COND_AXIS_UNIT-2 "deg"
*MEAS_COND_AXIS_UNIT-3 "deg"
*MEAS_COND_AXIS_UNIT-4 "deg"
*MEAS_COND_AXIS_UNIT-5 "deg"
*MEAS_COND_AXIS_UNIT-6 "deg"
*MEAS_COND_AXIS_UNIT-7 "deg"
*MEAS_COND_AXIS_UNIT-8 "deg"
*MEAS_COND_AXIS_UNIT-9 "mm"
*MEAS_COND_AXIS_UNIT-10 "deg"
*MEAS_COND_AXIS_UNIT-11 "deg"
*MEAS_COND_AXIS_UNIT-12 ""
*MEAS_COND_AXIS_UNIT-13 "deg"
*MEAS_COND_AXIS_UNIT-14 "deg"
*MEAS_COND_AXIS_UNIT-15 "mm"
*MEAS_COND_AXIS_UNIT-16 "pulse"
*MEAS_COND_AXIS_UNIT-17 ""
*MEAS_COND_AXIS_UNIT-18 "mm"
*MEAS_COND_AXIS_UNIT-19 "mm"
*MEAS_COND_AXIS_UNIT-20 ""
*MEAS_COND_AXIS_UNIT-21 "mm"
*MEAS_COND_AXIS_UNIT-22 ""
*MEAS_COND_AXIS_UNIT-23 "mm"
*MEAS_COND_AXIS_UNIT-24 "mm"
*MEAS_COND_AXIS_UNIT-25 ""
*MEAS_COND_AXIS_UNIT-26 ""
*MEAS_COND_AXIS_UNIT-27 ""
*MEAS_COND_AXIS_UNIT-28 ""
*MEAS_COND_AXIS_UNIT-29 ""
*MEAS_COND_AXIS_UNIT-30 ""
*MEAS_COND_AXIS_UNIT-31 ""
*MEAS_COND_AXIS_UNIT-32 ""
*MEAS_COND_AXIS_UNIT-33 ""
*MEAS_COND_AXIS_UNIT-34 ""
*MEAS_COND_AXIS_UNIT-35 ""
*MEAS_COND_AXIS_UNIT-36 "deg"
*MEAS_COND_AXIS_UNIT-37 ""
*MEAS_COND_AXIS_UNIT-38 "V"
*MEAS_COND_AXIS_UNIT-39 "mV"
*MEAS_COND_COUNTER_CNTLOSS_CORR "1.0000000000"
*MEAS_COND_COUNTER_PHABASE "546.2500000000"
*MEAS_COND_COUNTER_PHAWINDOW "878.7500000000"
*MEAS_COND_COUNTER_PHA_UNIT "mV"
*MEAS_COND_COUNTER_TAUDIFF "0.2000000000"
*MEAS_COND_COUNTER_TAUINT "171.6850000000"
*MEAS_COND_IRRADIATION_MODE "OFF"
*MEAS_COND_IRRADIATION_WIDTH ""
*MEAS_COND_OPT_ATTR "Medium resolution parallel beam/RS"
*MEAS_COND_OPT_NAME "@Medium resolution PB"
*MEAS_COND_UNSYMMETRIC_MODE "OFF"
*MEAS_COND_XG_CURRENT "200.0000000000"
*MEAS_COND_XG_VOLTAGE "45.0000000000"
*MEAS_COND_XG_WAVE_TYPE "Ka"
*MEAS_DATA_COUNT "501.0000000000"
*MEAS_SCAN_AXIS_X "Theta/2-Theta"
*MEAS_SCAN_AXIS_X_INTERNAL "TwoThetaTheta"
*MEAS_SCAN_END_TIME "02/01/15 17:06:50"
*MEAS_SCAN_MODE "CONTINUOUS"
*MEAS_SCAN_MONITOR "0"
*MEAS_SCAN_RESOLUTION_X "0.0002"
*MEAS_SCAN_SPEED "0.03"
*MEAS_SCAN_SPEED_UNIT "deg/min"
*MEAS_SCAN_START "0.0000"
*MEAS_SCAN_START_TIME "02/01/15 14:18:47"
*MEAS_SCAN_STEP "0.0100"
*MEAS_SCAN_STOP "5.0000"
*MEAS_SCAN_UNIT_X "deg"
*MEAS_SCAN_UNIT_Y "counts"
*RAS_HEADER_END
*RAS_INT_START
0.0000 4509330.0000 1241.0100
0.0100 4372740.0000 1241.0100
0.0200 3678980.0000 1241.0100
0.0300 2706730.0000 1241.0100
0.0400 1729220.0000 1241.0100
0.0500 986054.0000 1241.0100
0.0600 512178.0313 1241.0100
0.0700 252030.0000 1241.0100
0.0800 114875.0000 1241.0100
0.0900 624371.0000 85.3457
0.1000 289349.0000 85.3457
0.1100 163685.0000 85.3457
0.1200 110242.0078 85.3457
0.1300 81750.0000 85.3457
0.1400 63478.0000 85.3457
0.1500 3061700.0000 1.0000
0.1600 2556050.0000 1.0000
0.1700 2137690.0000 1.0000
0.1800 1790730.0000 1.0000
0.1900 1498070.0000 1.0000
0.2000 1253130.0000 1.0000
0.2100 1037400.0000 1.0000
0.2200 862808.0000 1.0000
0.2300 718138.0000 1.0000
0.2400 595943.0000 1.0000
0.2500 497496.0000 1.0000
0.2600 416626.0000 1.0000
0.2700 345505.0000 1.0000
0.2800 282618.0000 1.0000
0.2900 225355.0000 1.0000
0.3000 175652.0000 1.0000
0.3100 130363.0000 1.0000
0.3200 67884.0000 1.0000
0.3300 35147.0000 1.0000
0.3400 20874.0000 1.0000
0.3500 12702.0000 1.0000
0.3600 7811.0000 1.0000
0.3700 5213.0000 1.0000
0.3800 4331.0000 1.0000
0.3900 3724.0000 1.0000
0.4000 3436.0000 1.0000
0.4100 3349.0000 1.0000
0.4200 3081.0000 1.0000
0.4300 2939.0000 1.0000
0.4400 2741.0000 1.0000
0.4500 2680.0000 1.0000
0.4600 2563.0000 1.0000
0.4700 2429.0000 1.0000
0.4800 2300.0000 1.0000
0.4900 2107.0000 1.0000
0.5000 2128.0000 1.0000
0.5100 1965.0000 1.0000
0.5200 1898.0000 1.0000
0.5300 1805.0000 1.0000
0.5400 1723.0000 1.0000
0.5500 1650.0000 1.0000
0.5600 1597.0000 1.0000
0.5700 1468.0000 1.0000
0.5800 1423.0000 1.0000
0.5900 1368.0000 1.0000
0.6000 1392.0000 1.0000
0.6100 1298.0000 1.0000
0.6200 1291.0000 1.0000
0.6300 1223.0000 1.0000
0.6400 1196.0000 1.0000
0.6500 1129.0000 1.0000
0.6600 1128.0000 1.0000
0.6700 1107.0000 1.0000
0.6800 1096.0000 1.0000
0.6900 1053.0000 1.0000
0.7000 1022.0000 1.0000
0.7100 999.0000 1.0000
0.7200 991.0000 1.0000
0.7300 985.0000 1.0000
0.7400 976.0000 1.0000
0.7500 966.0000 1.0000
0.7600 998.0000 1.0000
0.7700 988.0000 1.0000
0.7800 949.0000 1.0000
0.7900 963.0000 1.0000
0.8000 920.0000 1.0000
0.8100 940.0000 1.0000
0.8200 1000.0000 1.0000
0.8300 951.0000 1.0000
0.8400 963.0000 1.0000
0.8500 994.0000 1.0000
0.8600 966.0000 1.0000
0.8700 1010.0000 1.0000
0.8800 1005.0000 1.0000
0.8900 984.0000 1.0000
0.9000 1050.0000 1.0000
0.9100 1052.0000 1.0000
0.9200 1048.0000 1.0000
0.9300 1035.0000 1.0000
0.9400 1020.0000 1.0000
0.9500 1082.0000 1.0000
0.9600 1070.0000 1.0000
0.9700 1107.0000 1.0000
0.9800 1023.0000 1.0000
0.9900 1114.0000 1.0000
1.0000 1080.0000 1.0000
1.0100 1109.0000 1.0000
1.0200 1132.0000 1.0000
1.0300 1041.0000 1.0000
1.0400 1025.0000 1.0000
1.0500 1114.0000 1.0000
1.0600 994.0000 1.0000
1.0700 1018.0000 1.0000
1.0800 975.0000 1.0000
1.0900 909.0000 1.0000
1.1000 890.0000 1.0000
1.1100 889.0000 1.0000
1.1200 751.0000 1.0000
1.1300 675.0000 1.0000
1.1400 659.0000 1.0000
1.1500 629.0000 1.0000
1.1600 562.0000 1.0000
1.1700 502.0000 1.0000
1.1800 466.0000 1.0000
1.1900 468.0000 1.0000
1.2000 475.0000 1.0000
1.2100 435.0000 1.0000
1.2200 355.0000 1.0000
1.2300 387.0000 1.0000
1.2400 367.0000 1.0000
1.2500 313.0000 1.0000
1.2600 280.0000 1.0000
1.2700 295.0000 1.0000
1.2800 273.0000 1.0000
1.2900 248.0000 1.0000
1.3000 267.0000 1.0000
1.3100 272.0000 1.0000
1.3200 227.0000 1.0000
1.3300 244.0000 1.0000
1.3400 248.0000 1.0000
1.3500 211.0000 1.0000
1.3600 216.0000 1.0000
1.3700 206.0000 1.0000
1.3800 206.0000 1.0000
1.3900 228.0000 1.0000
1.4000 216.0000 1.0000
1.4100 171.0000 1.0000
1.4200 197.0000 1.0000
1.4300 210.0000 1.0000
1.4400 153.0000 1.0000
1.4500 218.0000 1.0000
1.4600 201.0000 1.0000
1.4700 183.0000 1.0000
1.4800 173.0000 1.0000
1.4900 173.0000 1.0000
1.5000 181.0000 1.0000
1.5100 181.0000 1.0000
1.5200 169.0000 1.0000
1.5300 182.0000 1.0000
1.5400 183.0000 1.0000
1.5500 176.0000 1.0000
1.5600 166.0000 1.0000
1.5700 201.0000 1.0000
1.5800 192.0000 1.0000
1.5900 170.0000 1.0000
1.6000 196.0000 1.0000
1.6100 178.0000 1.0000
1.6200 165.0000 1.0000
1.6300 200.0000 1.0000
1.6400 186.0000 1.0000
1.6500 172.0000 1.0000
1.6600 195.0000 1.0000
1.6700 191.0000 1.0000
1.6800 200.0000 1.0000
1.6900 165.0000 1.0000
1.7000 175.0000 1.0000
1.7100 215.0000 1.0000
1.7200 206.0000 1.0000
1.7300 205.0000 1.0000
1.7400 207.0000 1.0000
1.7500 197.0000 1.0000
1.7600 229.0000 1.0000
1.7700 210.0000 1.0000
1.7800 256.0000 1.0000
1.7900 223.0000 1.0000
1.8000 233.0000 1.0000
1.8100 237.0000 1.0000
1.8200 249.0000 1.0000
1.8300 260.0000 1.0000
1.8400 283.0000 1.0000
1.8500 258.0000 1.0000
1.8600 270.0000 1.0000
1.8700 263.0000 1.0000
1.8800 290.0000 1.0000
1.8900 268.0000 1.0000
1.9000 254.0000 1.0000
1.9100 295.0000 1.0000
1.9200 274.0000 1.0000
1.9300 280.0000 1.0000
1.9400 249.0000 1.0000
1.9500 239.0000 1.0000
1.9600 268.0000 1.0000
1.9700 242.0000 1.0000
1.9800 229.0000 1.0000
1.9900 248.0000 1.0000
2.0000 233.0000 1.0000
2.0100 238.0000 1.0000
2.0200 237.0000 1.0000
2.0300 214.0000 1.0000
2.0400 202.0000 1.0000
2.0500 219.0000 1.0000
2.0600 194.0000 1.0000
2.0700 205.0000 1.0000
2.0800 162.0000 1.0000
2.0900 169.0000 1.0000
2.1000 172.0000 1.0000
2.1100 160.0000 1.0000
2.1200 168.0000 1.0000
2.1300 160.0000 1.0000
2.1400 152.0000 1.0000
2.1500 181.0000 1.0000
2.1600 136.0000 1.0000
2.1700 142.0000 1.0000
2.1800 135.0000 1.0000
2.1900 132.0000 1.0000
2.2000 118.0000 1.0000
2.2100 118.0000 1.0000
2.2200 115.0000 1.0000
2.2300 117.0000 1.0000
2.2400 94.0000 1.0000
2.2500 100.0000 1.0000
2.2600 97.0000 1.0000
2.2700 102.0000 1.0000
2.2800 93.0000 1.0000
2.2900 70.0000 1.0000
2.3000 101.0000 1.0000
2.3100 126.0000 1.0000
2.3200 80.0000 1.0000
2.3300 92.0000 1.0000
2.3400 90.0000 1.0000
2.3500 66.0000 1.0000
2.3600 83.0000 1.0000
2.3700 77.0000 1.0000
2.3800 68.0000 1.0000
2.3900 69.0000 1.0000
2.4000 83.0000 1.0000
2.4100 64.0000 1.0000
2.4200 76.0000 1.0000
2.4300 94.0000 1.0000
2.4400 82.0000 1.0000
2.4500 78.0000 1.0000
2.4600 72.0000 1.0000
2.4700 74.0000 1.0000
2.4800 64.0000 1.0000
2.4900 83.0000 1.0000
2.5000 70.0000 1.0000
2.5100 65.0000 1.0000
2.5200 84.0000 1.0000
2.5300 64.0000 1.0000
2.5400 77.0000 1.0000
2.5500 57.0000 1.0000
2.5600 61.0000 1.0000
2.5700 56.0000 1.0000
2.5800 76.0000 1.0000
2.5900 55.0000 1.0000
2.6000 66.0000 1.0000
2.6100 75.0000 1.0000
2.6200 64.0000 1.0000
2.6300 70.0000 1.0000
2.6400 67.0000 1.0000
2.6500 62.0000 1.0000
2.6600 64.0000 1.0000
2.6700 54.0000 1.0000
2.6800 54.0000 1.0000
2.6900 70.0000 1.0000
2.7000 73.0000 1.0000
2.7100 62.0000 1.0000
2.7200 59.0000 1.0000
2.7300 66.0000 1.0000
2.7400 51.0000 1.0000
2.7500 61.0000 1.0000
2.7600 62.0000 1.0000
2.7700 62.0000 1.0000
2.7800 53.0000 1.0000
2.7900 80.0000 1.0000
2.8000 61.0000 1.0000
2.8100 62.0000 1.0000
2.8200 65.0000 1.0000
2.8300 76.0000 1.0000
2.8400 80.0000 1.0000
2.8500 71.0000 1.0000
2.8600 63.0000 1.0000
2.8700 60.0000 1.0000
2.8800 79.0000 1.0000
2.8900 73.0000 1.0000
2.9000 70.0000 1.0000
2.9100 65.0000 1.0000
2.9200 72.0000 1.0000
2.9300 84.0000 1.0000
2.9400 52.0000 1.0000
2.9500 59.0000 1.0000
2.9600 57.0000 1.0000
2.9700 63.0000 1.0000
2.9800 74.0000 1.0000
2.9900 80.0000 1.0000
3.0000 73.0000 1.0000
3.0100 58.0000 1.0000
3.0200 72.0000 1.0000
3.0300 69.0000 1.0000
3.0400 74.0000 1.0000
3.0500 69.0000 1.0000
3.0600 66.0000 1.0000
3.0700 77.0000 1.0000
3.0800 73.0000 1.0000
3.0900 68.0000 1.0000
3.1000 63.0000 1.0000
3.1100 80.0000 1.0000
3.1200 56.0000 1.0000
3.1300 59.0000 1.0000
3.1400 63.0000 1.0000
3.1500 65.0000 1.0000
3.1600 63.0000 1.0000
3.1700 65.0000 1.0000
3.1800 56.0000 1.0000
3.1900 61.0000 1.0000
3.2000 68.0000 1.0000
3.2100 62.0000 1.0000
3.2200 48.0000 1.0000
3.2300 74.0000 1.0000
3.2400 69.0000 1.0000
3.2500 58.0000 1.0000
3.2600 64.0000 1.0000
3.2700 65.0000 1.0000
3.2800 69.0000 1.0000
3.2900 60.0000 1.0000
3.3000 54.0000 1.0000
3.3100 56.0000 1.0000
3.3200 52.0000 1.0000
3.3300 51.0000 1.0000
3.3400 52.0000 1.0000
3.3500 54.0000 1.0000
3.3600 65.0000 1.0000
3.3700 48.0000 1.0000
3.3800 65.0000 1.0000
3.3900 48.0000 1.0000
3.4000 46.0000 1.0000
3.4100 70.0000 1.0000
3.4200 57.0000 1.0000
3.4300 42.0000 1.0000
3.4400 61.0000 1.0000
3.4500 38.0000 1.0000
3.4600 41.0000 1.0000
3.4700 56.0000 1.0000
3.4800 60.0000 1.0000
3.4900 75.0000 1.0000
3.5000 63.0000 1.0000
3.5100 61.0000 1.0000
3.5200 53.0000 1.0000
3.5300 43.0000 1.0000
3.5400 44.0000 1.0000
3.5500 46.0000 1.0000
3.5600 66.0000 1.0000
3.5700 54.0000 1.0000
3.5800 50.0000 1.0000
3.5900 47.0000 1.0000
3.6000 43.0000 1.0000
3.6100 55.0000 1.0000
3.6200 45.0000 1.0000
3.6300 64.0000 1.0000
3.6400 56.0000 1.0000
3.6500 39.0000 1.0000
3.6600 51.0000 1.0000
3.6700 51.0000 1.0000
3.6800 59.0000 1.0000
3.6900 59.0000 1.0000
3.7000 49.0000 1.0000
3.7100 40.0000 1.0000
3.7200 48.0000 1.0000
3.7300 45.0000 1.0000
3.7400 48.0000 1.0000
3.7500 50.0000 1.0000
3.7600 59.0000 1.0000
3.7700 47.0000 1.0000
3.7800 54.0000 1.0000
3.7900 57.0000 1.0000
3.8000 46.0000 1.0000
3.8100 53.0000 1.0000
3.8200 45.0000 1.0000
3.8300 51.0000 1.0000
3.8400 50.0000 1.0000
3.8500 59.0000 1.0000
3.8600 43.0000 1.0000
3.8700 55.0000 1.0000
3.8800 45.0000 1.0000
3.8900 41.0000 1.0000
3.9000 48.0000 1.0000
3.9100 38.0000 1.0000
3.9200 48.0000 1.0000
3.9300 48.0000 1.0000
3.9400 49.0000 1.0000
3.9500 42.0000 1.0000
3.9600 41.0000 1.0000
3.9700 49.0000 1.0000
3.9800 53.0000 1.0000
3.9900 35.0000 1.0000
4.0000 44.0000 1.0000
4.0100 43.0000 1.0000
4.0200 49.0000 1.0000
4.0300 43.0000 1.0000
4.0400 54.0000 1.0000
4.0500 59.0000 1.0000
4.0600 44.0000 1.0000
4.0700 50.0000 1.0000
4.0800 34.0000 1.0000
4.0900 41.0000 1.0000
4.1000 38.0000 1.0000
4.1100 39.0000 1.0000
4.1200 43.0000 1.0000
4.1300 40.0000 1.0000
4.1400 57.0000 1.0000
4.1500 53.0000 1.0000
4.1600 40.0000 1.0000
4.1700 34.0000 1.0000
4.1800 37.0000 1.0000
4.1900 45.0000 1.0000
4.2000 38.0000 1.0000
4.2100 37.0000 1.0000
4.2200 34.0000 1.0000
4.2300 35.0000 1.0000
4.2400 33.0000 1.0000
4.2500 33.0000 1.0000
4.2600 36.0000 1.0000
4.2700 35.0000 1.0000
4.2800 41.0000 1.0000
4.2900 45.0000 1.0000
4.3000 40.0000 1.0000
4.3100 42.0000 1.0000
4.3200 39.0000 1.0000
4.3300 43.0000 1.0000
4.3400 32.0000 1.0000
4.3500 34.0000 1.0000
4.3600 38.0000 1.0000
4.3700 39.0000 1.0000
4.3800 44.0000 1.0000
4.3900 32.0000 1.0000
4.4000 36.0000 1.0000
4.4100 40.0000 1.0000
4.4200 48.0000 1.0000
4.4300 32.0000 1.0000
4.4400 38.0000 1.0000
4.4500 39.0000 1.0000
4.4600 36.0000 1.0000
4.4700 41.0000 1.0000
4.4800 35.0000 1.0000
4.4900 37.0000 1.0000
4.5000 41.0000 1.0000
4.5100 34.0000 1.0000
4.5200 38.0000 1.0000
4.5300 36.0000 1.0000
4.5400 39.0000 1.0000
4.5500 41.0000 1.0000
4.5600 43.0000 1.0000
4.5700 40.0000 1.0000
4.5800 34.0000 1.0000
4.5900 33.0000 1.0000
4.6000 34.0000 1.0000
4.6100 38.0000 1.0000
4.6200 28.0000 1.0000
4.6300 33.0000 1.0000
4.6400 31.0000 1.0000
4.6500 38.0000 1.0000
4.6600 27.0000 1.0000
4.6700 42.0000 1.0000
4.6800 31.0000 1.0000
4.6900 38.0000 1.0000
4.7000 33.0000 1.0000
4.7100 41.0000 1.0000
4.7200 31.0000 1.0000
4.7300 42.0000 1.0000
4.7400 37.0000 1.0000
4.7500 22.0000 1.0000
4.7600 32.0000 1.0000
4.7700 32.0000 1.0000
4.7800 32.0000 1.0000
4.7900 30.0000 1.0000
4.8000 25.0000 1.0000
4.8100 46.0000 1.0000
4.8200 32.0000 1.0000
4.8300 42.0000 1.0000
4.8400 41.0000 1.0000
4.8500 38.0000 1.0000
4.8600 33.0000 1.0000
4.8700 29.0000 1.0000
4.8800 36.0000 1.0000
4.8900 35.0000 1.0000
4.9000 28.0000 1.0000
4.9100 51.0000 1.0000
4.9200 35.0000 1.0000
4.9300 32.0000 1.0000
4.9400 32.0000 1.0000
4.9500 27.0000 1.0000
4.9600 32.0000 1.0000
4.9700 33.0000 1.0000
4.9800 32.0000 1.0000
4.9900 22.0000 1.0000
5.0000 47.0000 1.0000
*RAS_INT_END
*RAS_DATA_END
