# Supplementary material for: Effect of shampoo, conditioner and permanent waving on the molecular structure of human hair
Source: PeerJ. 2015 Oct 1;3:e1296. doi: 10.7717/peerj.1296 (PMC4636411; doi:10.7717/peerj.1296)
Supplement: Supplemental Information 1 [file peerj-03-1296-s001.zip › Effect of shampoo, conditioner and permanent waving on the molecular structure of human hair_RawData/SAXS_permed_untreated.ras]

*RAS_DATA_START
*RAS_HEADER_START
*DISP_FMT_X "%.2f"
*DISP_FMT_Y "%.0f"
*DISP_FULLSCALE "628896937.5960000800"
*DISP_LINE_COLOR "255.0000000000"
*DISP_LINE_STYLE "0.0000000000"
*DISP_LINE_WIDTH "0.2500000000"
*DISP_NOTE "Collected Data-1"
*DISP_OFFSET_Y "0.0000000000"
*DISP_PEAKSEARCH_UNIT_Y "cps"
*DISP_RANGE_BOTTOM "0.0100000000"
*DISP_RANGE_LEFT "0.0000000000"
*DISP_RANGE_LOGCUTOFF "0.0100000000"
*DISP_RANGE_RIGHT "5.0000000000"
*DISP_RANGE_TOP "628896937.5960000800"
*DISP_SCALE_MODE_Y "2.0000000000"
*DISP_TAB_NAME "Theta/2-Theta"
*DISP_TITLE_Y "Intensity"
*DISP_UNIT_Y "cps"
*DISP_WINDOW_NAME "MSG_MACROENGINE"
*FILE_COMMENT " "
*FILE_MD5 ""
*FILE_MEMO " "
*FILE_OPERATOR "Administrator"
*FILE_SAMPLE " "
*FILE_TYPE "RAS_RAW"
*FILE_USERGROUP "System Manager"
*FILE_VERSION "1.0000000000"
*HW_ATTACHMENT_ID "ATT0022"
*HW_ATTACHMENT_NAME "RxRy|RxRy"
*HW_COUNTER_ID-0 "CUT0021"
*HW_COUNTER_ID-1 "CUT0020"
*HW_COUNTER_ID-2 ""
*HW_COUNTER_ID-3 "CSL0021"
*HW_COUNTER_ID-4 "CMC0021"
*HW_COUNTER_NAME-0 "SC-70|SC-70"
*HW_COUNTER_NAME-1 "None|None"
*HW_COUNTER_NAME-2 ""
*HW_COUNTER_NAME-3 "BBM|BBM"
*HW_COUNTER_NAME-4 "oímN[^|Detector monochromator"
*HW_COUNTER_SELECT_NAME "SC-70|SC-70"
*HW_ECP_HV "631.0000000000"
*HW_ECP_HV_UNIT "V"
*HW_GONIOMETER_ID "GON0024"
*HW_GONIOMETER_NAME "SmartLab(In-plane)|SmartLab(In-plane)"
*HW_GONIOMETER_RADIUS-0 "90.0"
*HW_GONIOMETER_RADIUS-1 "114.0"
*HW_GONIOMETER_RADIUS-2 "190.0"
*HW_GONIOMETER_RADIUS-3 "300.0"
*HW_GONIOMETER_RADIUS-4 "187.0"
*HW_GONIOMETER_RADIUS-5 "300.0"
*HW_GONIOMETER_RADIUS-6 "113.0"
*HW_GONIOMETER_RADIUS-7 "331.0"
*HW_I_OPT_ID-0 "CBO0021"
*HW_I_OPT_ID-1 "ICR0023"
*HW_I_OPT_ID-2 "ISL0021"
*HW_I_OPT_ID-3 "ISO0021"
*HW_I_OPT_ID-4 "IAD0021"
*HW_I_OPT_ID-5 "IPR0001"
*HW_I_OPT_NAME-0 "CBOjbg|CBO unit"
*HW_I_OPT_NAME-1 "WüËõwjbg|Standard incident optical unit"
*HW_I_OPT_NAME-2 "WüËXbg{bNX|Standard incident slit box"
*HW_I_OPT_NAME-3 "üË½sXbg|Incident parallel slit"
*HW_I_OPT_NAME-4 "·è§ÀXbg|Length limiting slit"
*HW_I_OPT_NAME-5 "None|None"
*HW_R_ATTENUATER_AUTOMODE "1"
*HW_R_OPT_ID-0 "RSS0021"
*HW_R_OPT_ID-1 "RCR0022"
*HW_R_OPT_ID-2 "RSO0021"
*HW_R_OPT_ID-3 "RRS0021"
*HW_R_OPT_ID-4 "ATN0021"
*HW_R_OPT_ID-5 "RFL0021"
*HW_R_OPT_ID-6 "RAD0021"
*HW_R_OPT_NAME-0 "WóõXbg{bNX1|Standard receiving slit box # 1"
*HW_R_OPT_NAME-1 "Wóõõwjbg1|Standard receiving unit # 1"
*HW_R_OPT_NAME-2 "Wóõõwjbg2|Standard receiving optical unit # 2"
*HW_R_OPT_NAME-3 "WóõXbg{bNX2|Standard receiving slit box # 2"
*HW_R_OPT_NAME-4 "WAbel[^|Standard Attenuator"
*HW_R_OPT_NAME-5 "Cu KÀ|Cu K-beta"
*HW_R_OPT_NAME-6 "²®póõXbg|Alignment receiving slit"
*HW_SAMPLE_HOLDER_ID "SMP0026"
*HW_SAMPLE_HOLDER_NAME "Z-ÓXe[W|Z-Phi Stage"
*HW_XG_CURRENT_MAX "200"
*HW_XG_CURRENT_MIN "10"
*HW_XG_CURRENT_RESOLUTION "2"
*HW_XG_CURRENT_UNIT "mA"
*HW_XG_FOCUS ""
*HW_XG_FOCUS_TYPE "Normal"
*HW_XG_ID ""
*HW_XG_NAME "9kW JúÇ(45kV 200mA ID:1700)|9kW Rotating anode(45kV 200mA ID:1700)"
*HW_XG_TARGET_ATOMIC_NUMBER "29.0000000000"
*HW_XG_TARGET_NAME "Cu"
*HW_XG_TYPE "Rota"
*HW_XG_VOLTAGE_MAX "45"
*HW_XG_VOLTAGE_MIN "20"
*HW_XG_VOLTAGE_RESOLUTION "2"
*HW_XG_VOLTAGE_UNIT "kV"
*HW_XG_WATT_MAX "9"
*HW_XG_WATT_UNIT "kW"
*HW_XG_WAVE_LENGTH_ALPHA1 "1.540593"
*HW_XG_WAVE_LENGTH_ALPHA2 "1.544414"
*HW_XG_WAVE_LENGTH_BETA "1.392250"
*MEAS_COND_AXIS_NAME-0 "Theta/2-Theta"
*MEAS_COND_AXIS_NAME-1 "2-Theta"
*MEAS_COND_AXIS_NAME-2 "Omega"
*MEAS_COND_AXIS_NAME-3 "2-Theta/Omega"
*MEAS_COND_AXIS_NAME-4 "Phi"
*MEAS_COND_AXIS_NAME-5 "2-ThetaChi"
*MEAS_COND_AXIS_NAME-6 "2-ThetaChi/Phi"
*MEAS_COND_AXIS_NAME-7 "Alpha"
*MEAS_COND_AXIS_NAME-8 "Beta"
*MEAS_COND_AXIS_NAME-9 "Z"
*MEAS_COND_AXIS_NAME-10 "Rx"
*MEAS_COND_AXIS_NAME-11 "Ry"
*MEAS_COND_AXIS_NAME-12 "Attenuator"
*MEAS_COND_AXIS_NAME-13 "Theta_s"
*MEAS_COND_AXIS_NAME-14 "Theta_d"
*MEAS_COND_AXIS_NAME-15 "Ts"
*MEAS_COND_AXIS_NAME-16 "M"
*MEAS_COND_AXIS_NAME-17 "Incident slit"
*MEAS_COND_AXIS_NAME-18 ""
*MEAS_COND_AXIS_NAME-19 "Zs"
*MEAS_COND_AXIS_NAME-20 "Receiving slit # 1"
*MEAS_COND_AXIS_NAME-21 ""
*MEAS_COND_AXIS_NAME-22 "Receiving slit # 2"
*MEAS_COND_AXIS_NAME-23 ""
*MEAS_COND_AXIS_NAME-24 "Zd"
*MEAS_COND_AXIS_NAME-25 "CBO selection slit"
*MEAS_COND_AXIS_NAME-26 "Incident monochromator"
*MEAS_COND_AXIS_NAME-27 "Incident parallel slit"
*MEAS_COND_AXIS_NAME-28 "Length limiting slit"
*MEAS_COND_AXIS_NAME-29 "Center slit"
*MEAS_COND_AXIS_NAME-30 "Filter"
*MEAS_COND_AXIS_NAME-31 "Receiving optical device"
*MEAS_COND_AXIS_NAME-32 "Receiving parallel slit"
*MEAS_COND_AXIS_NAME-33 "Alignment receiving slit"
*MEAS_COND_AXIS_NAME-34 "Diffracted beam monochromator"
*MEAS_COND_AXIS_NAME-35 "Monochromator slit"
*MEAS_COND_AXIS_NAME-36 "2-ThetaB"
*MEAS_COND_AXIS_NAME-37 "Primary beam"
*MEAS_COND_AXIS_NAME-38 "HV"
*MEAS_COND_AXIS_NAME-39 "PHA"
*MEAS_COND_AXIS_NAME_INTERNAL-0 "TwoThetaTheta"
*MEAS_COND_AXIS_NAME_INTERNAL-1 "TwoTheta"
*MEAS_COND_AXIS_NAME_INTERNAL-2 "Omega"
*MEAS_COND_AXIS_NAME_INTERNAL-3 "TwoThetaOmega"
*MEAS_COND_AXIS_NAME_INTERNAL-4 "Phi"
*MEAS_COND_AXIS_NAME_INTERNAL-5 "TwoThetaChi"
*MEAS_COND_AXIS_NAME_INTERNAL-6 "TwoThetaChiPhi"
*MEAS_COND_AXIS_NAME_INTERNAL-7 "Alpha"
*MEAS_COND_AXIS_NAME_INTERNAL-8 "Beta"
*MEAS_COND_AXIS_NAME_INTERNAL-9 "Z"
*MEAS_COND_AXIS_NAME_INTERNAL-10 "Rx"
*MEAS_COND_AXIS_NAME_INTERNAL-11 "Ry"
*MEAS_COND_AXIS_NAME_INTERNAL-12 "Attenuator"
*MEAS_COND_AXIS_NAME_INTERNAL-13 "ThetaS"
*MEAS_COND_AXIS_NAME_INTERNAL-14 "ThetaD"
*MEAS_COND_AXIS_NAME_INTERNAL-15 "Ts"
*MEAS_COND_AXIS_NAME_INTERNAL-16 "CBO-M"
*MEAS_COND_AXIS_NAME_INTERNAL-17 "IncidentSlitBox"
*MEAS_COND_AXIS_NAME_INTERNAL-18 "IncidentSlitBox-_Axis"
*MEAS_COND_AXIS_NAME_INTERNAL-19 "Zs"
*MEAS_COND_AXIS_NAME_INTERNAL-20 "ReceivingSlitBox1"
*MEAS_COND_AXIS_NAME_INTERNAL-21 "ReceivingSlitBox1-_Axis"
*MEAS_COND_AXIS_NAME_INTERNAL-22 "ReceivingSlitBox2"
*MEAS_COND_AXIS_NAME_INTERNAL-23 "ReceivingSlitBox2-_Axis"
*MEAS_COND_AXIS_NAME_INTERNAL-24 "ReceivingSlitBox2-Zd"
*MEAS_COND_AXIS_NAME_INTERNAL-25 "CBO"
*MEAS_COND_AXIS_NAME_INTERNAL-26 "IncidentMonochromator"
*MEAS_COND_AXIS_NAME_INTERNAL-27 "IncidentSollerSlit"
*MEAS_COND_AXIS_NAME_INTERNAL-28 "IncidentAxdSlit"
*MEAS_COND_AXIS_NAME_INTERNAL-29 "CenterSlit"
*MEAS_COND_AXIS_NAME_INTERNAL-30 "Filter"
*MEAS_COND_AXIS_NAME_INTERNAL-31 "ReceivingOptics"
*MEAS_COND_AXIS_NAME_INTERNAL-32 "ReceivingSollerSlit"
*MEAS_COND_AXIS_NAME_INTERNAL-33 "ReceivingAxdSlit"
*MEAS_COND_AXIS_NAME_INTERNAL-34 "CounterMonochromator"
*MEAS_COND_AXIS_NAME_INTERNAL-35 "CounterSlit"
*MEAS_COND_AXIS_NAME_INTERNAL-36 "TwoThetaB"
*MEAS_COND_AXIS_NAME_INTERNAL-37 "IncidentPrimary"
*MEAS_COND_AXIS_NAME_INTERNAL-38 "HV"
*MEAS_COND_AXIS_NAME_INTERNAL-39 "PHA"
*MEAS_COND_AXIS_NAME_MAGICNO-0 "83951616.0000000000"
*MEAS_COND_AXIS_NAME_MAGICNO-1 "268632064.0000000000"
*MEAS_COND_AXIS_NAME_MAGICNO-2 "268500992.0000000000"
*MEAS_COND_AXIS_NAME_MAGICNO-3 "83951616.0000000000"
*MEAS_COND_AXIS_NAME_MAGICNO-4 "268500992.0000000000"
*MEAS_COND_AXIS_NAME_MAGICNO-5 "268632064.0000000000"
*MEAS_COND_AXIS_NAME_MAGICNO-6 "83951616.0000000000"
*MEAS_COND_AXIS_NAME_MAGICNO-7 "17039360.0000000000"
*MEAS_COND_AXIS_NAME_MAGICNO-8 "17039360.0000000000"
*MEAS_COND_AXIS_NAME_MAGICNO-9 "285278208.0000000000"
*MEAS_COND_AXIS_NAME_MAGICNO-10 "285278208.0000000000"
*MEAS_COND_AXIS_NAME_MAGICNO-11 "285278208.0000000000"
*MEAS_COND_AXIS_NAME_MAGICNO-12 "17301505.0000000000"
*MEAS_COND_AXIS_NAME_MAGICNO-13 "131072.0000000000"
*MEAS_COND_AXIS_NAME_MAGICNO-14 "131072.0000000000"
*MEAS_COND_AXIS_NAME_MAGICNO-15 "318898176.0000000000"
*MEAS_COND_AXIS_NAME_MAGICNO-16 "285343744.0000000000"
*MEAS_COND_AXIS_NAME_MAGICNO-17 "22020097.0000000000"
*MEAS_COND_AXIS_NAME_MAGICNO-18 "25165824.0000000000"
*MEAS_COND_AXIS_NAME_MAGICNO-19 "318898176.0000000000"
*MEAS_COND_AXIS_NAME_MAGICNO-20 "23068673.0000000000"
*MEAS_COND_AXIS_NAME_MAGICNO-21 "25165824.0000000000"
*MEAS_COND_AXIS_NAME_MAGICNO-22 "23068673.0000000000"
*MEAS_COND_AXIS_NAME_MAGICNO-23 "25165824.0000000000"
*MEAS_COND_AXIS_NAME_MAGICNO-24 "285343744.0000000000"
*MEAS_COND_AXIS_NAME_MAGICNO-25 "20971521.0000000000"
*MEAS_COND_AXIS_NAME_MAGICNO-26 "1.0000000000"
*MEAS_COND_AXIS_NAME_MAGICNO-27 "20971521.0000000000"
*MEAS_COND_AXIS_NAME_MAGICNO-28 "20971521.0000000000"
*MEAS_COND_AXIS_NAME_MAGICNO-29 "20971521.0000000000"
*MEAS_COND_AXIS_NAME_MAGICNO-30 "20971521.0000000000"
*MEAS_COND_AXIS_NAME_MAGICNO-31 "20971521.0000000000"
*MEAS_COND_AXIS_NAME_MAGICNO-32 "20971521.0000000000"
*MEAS_COND_AXIS_NAME_MAGICNO-33 "20971521.0000000000"
*MEAS_COND_AXIS_NAME_MAGICNO-34 "20971521.0000000000"
*MEAS_COND_AXIS_NAME_MAGICNO-35 "20971521.0000000000"
*MEAS_COND_AXIS_NAME_MAGICNO-36 "17039360.0000000000"
*MEAS_COND_AXIS_NAME_MAGICNO-37 "20971521.0000000000"
*MEAS_COND_AXIS_NAME_MAGICNO-38 "0.0000000000"
*MEAS_COND_AXIS_NAME_MAGICNO-39 "0.0000000000"
*MEAS_COND_AXIS_OFFSET-0 "-"
*MEAS_COND_AXIS_OFFSET-1 "1.1849000000"
*MEAS_COND_AXIS_OFFSET-2 "0.9151000000"
*MEAS_COND_AXIS_OFFSET-3 "-"
*MEAS_COND_AXIS_OFFSET-4 "0.0000000000"
*MEAS_COND_AXIS_OFFSET-5 "0.0965000000"
*MEAS_COND_AXIS_OFFSET-6 "-"
*MEAS_COND_AXIS_OFFSET-7 "-"
*MEAS_COND_AXIS_OFFSET-8 "-"
*MEAS_COND_AXIS_OFFSET-9 "-"
*MEAS_COND_AXIS_OFFSET-10 "-"
*MEAS_COND_AXIS_OFFSET-11 "-"
*MEAS_COND_AXIS_OFFSET-12 "-"
*MEAS_COND_AXIS_OFFSET-13 "0.9151000000"
*MEAS_COND_AXIS_OFFSET-14 "0.2698000000"
*MEAS_COND_AXIS_OFFSET-15 "-"
*MEAS_COND_AXIS_OFFSET-16 "-"
*MEAS_COND_AXIS_OFFSET-17 "-"
*MEAS_COND_AXIS_OFFSET-18 "-"
*MEAS_COND_AXIS_OFFSET-19 "-"
*MEAS_COND_AXIS_OFFSET-20 "-"
*MEAS_COND_AXIS_OFFSET-21 "-"
*MEAS_COND_AXIS_OFFSET-22 "-"
*MEAS_COND_AXIS_OFFSET-23 "-"
*MEAS_COND_AXIS_OFFSET-24 "-"
*MEAS_COND_AXIS_OFFSET-25 "-"
*MEAS_COND_AXIS_OFFSET-26 "-"
*MEAS_COND_AXIS_OFFSET-27 "-"
*MEAS_COND_AXIS_OFFSET-28 "-"
*MEAS_COND_AXIS_OFFSET-29 "-"
*MEAS_COND_AXIS_OFFSET-30 "-"
*MEAS_COND_AXIS_OFFSET-31 "-"
*MEAS_COND_AXIS_OFFSET-32 "-"
*MEAS_COND_AXIS_OFFSET-33 "-"
*MEAS_COND_AXIS_OFFSET-34 "-"
*MEAS_COND_AXIS_OFFSET-35 "-"
*MEAS_COND_AXIS_OFFSET-36 "-"
*MEAS_COND_AXIS_OFFSET-37 "-"
*MEAS_COND_AXIS_OFFSET-38 "-"
*MEAS_COND_AXIS_OFFSET-39 "-"
*MEAS_COND_AXIS_POSITION-0 "-0.0050000000"
*MEAS_COND_AXIS_POSITION-1 "-0.0050000000"
*MEAS_COND_AXIS_POSITION-2 "-0.0025000000"
*MEAS_COND_AXIS_POSITION-3 "-0.0050000000"
*MEAS_COND_AXIS_POSITION-4 "0.0000000000"
*MEAS_COND_AXIS_POSITION-5 "0.0000000000"
*MEAS_COND_AXIS_POSITION-6 "0.0000000000"
*MEAS_COND_AXIS_POSITION-7 "90.0000000000"
*MEAS_COND_AXIS_POSITION-8 "0.0000000000"
*MEAS_COND_AXIS_POSITION-9 "-5.4900000000"
*MEAS_COND_AXIS_POSITION-10 "-1.3286000000"
*MEAS_COND_AXIS_POSITION-11 "0.0000000000"
*MEAS_COND_AXIS_POSITION-12 "1/10000"
*MEAS_COND_AXIS_POSITION-13 "-0.0025000000"
*MEAS_COND_AXIS_POSITION-14 "-0.0025000000"
*MEAS_COND_AXIS_POSITION-15 "-0.9278800000"
*MEAS_COND_AXIS_POSITION-16 "0.0000000000"
*MEAS_COND_AXIS_POSITION-17 "0.200mm"
*MEAS_COND_AXIS_POSITION-18 "0.2000000000"
*MEAS_COND_AXIS_POSITION-19 "-2.0271900000"
*MEAS_COND_AXIS_POSITION-20 "0.200mm"
*MEAS_COND_AXIS_POSITION-21 "0.2000000000"
*MEAS_COND_AXIS_POSITION-22 "0.200mm"
*MEAS_COND_AXIS_POSITION-23 "0.2000000000"
*MEAS_COND_AXIS_POSITION-24 "0.0028100000"
*MEAS_COND_AXIS_POSITION-25 "PB"
*MEAS_COND_AXIS_POSITION-26 "0.0000000000"
*MEAS_COND_AXIS_POSITION-27 "In-plane_PSC_0.5deg"
*MEAS_COND_AXIS_POSITION-28 "10.0mm"
*MEAS_COND_AXIS_POSITION-29 "None"
*MEAS_COND_AXIS_POSITION-30 "None"
*MEAS_COND_AXIS_POSITION-31 "PSA_open"
*MEAS_COND_AXIS_POSITION-32 "In-plane_PSA_0.5deg"
*MEAS_COND_AXIS_POSITION-33 "None"
*MEAS_COND_AXIS_POSITION-34 "None"
*MEAS_COND_AXIS_POSITION-35 "None"
*MEAS_COND_AXIS_POSITION-36 "0.0050000000"
*MEAS_COND_AXIS_POSITION-37 "None"
*MEAS_COND_AXIS_POSITION-38 "631.0000000000"
*MEAS_COND_AXIS_POSITION-39 "546.2500000000"
*MEAS_COND_AXIS_UNIT-0 "deg"
*MEAS_COND_AXIS_UNIT-1 "deg"
*MEAS_COND_AXIS_UNIT-2 "deg"
*MEAS_COND_AXIS_UNIT-3 "deg"
*MEAS_COND_AXIS_UNIT-4 "deg"
*MEAS_COND_AXIS_UNIT-5 "deg"
*MEAS_COND_AXIS_UNIT-6 "deg"
*MEAS_COND_AXIS_UNIT-7 "deg"
*MEAS_COND_AXIS_UNIT-8 "deg"
*MEAS_COND_AXIS_UNIT-9 "mm"
*MEAS_COND_AXIS_UNIT-10 "deg"
*MEAS_COND_AXIS_UNIT-11 "deg"
*MEAS_COND_AXIS_UNIT-12 ""
*MEAS_COND_AXIS_UNIT-13 "deg"
*MEAS_COND_AXIS_UNIT-14 "deg"
*MEAS_COND_AXIS_UNIT-15 "mm"
*MEAS_COND_AXIS_UNIT-16 "pulse"
*MEAS_COND_AXIS_UNIT-17 ""
*MEAS_COND_AXIS_UNIT-18 "mm"
*MEAS_COND_AXIS_UNIT-19 "mm"
*MEAS_COND_AXIS_UNIT-20 ""
*MEAS_COND_AXIS_UNIT-21 "mm"
*MEAS_COND_AXIS_UNIT-22 ""
*MEAS_COND_AXIS_UNIT-23 "mm"
*MEAS_COND_AXIS_UNIT-24 "mm"
*MEAS_COND_AXIS_UNIT-25 ""
*MEAS_COND_AXIS_UNIT-26 ""
*MEAS_COND_AXIS_UNIT-27 ""
*MEAS_COND_AXIS_UNIT-28 ""
*MEAS_COND_AXIS_UNIT-29 ""
*MEAS_COND_AXIS_UNIT-30 ""
*MEAS_COND_AXIS_UNIT-31 ""
*MEAS_COND_AXIS_UNIT-32 ""
*MEAS_COND_AXIS_UNIT-33 ""
*MEAS_COND_AXIS_UNIT-34 ""
*MEAS_COND_AXIS_UNIT-35 ""
*MEAS_COND_AXIS_UNIT-36 "deg"
*MEAS_COND_AXIS_UNIT-37 ""
*MEAS_COND_AXIS_UNIT-38 "V"
*MEAS_COND_AXIS_UNIT-39 "mV"
*MEAS_COND_COUNTER_CNTLOSS_CORR "1.0000000000"
*MEAS_COND_COUNTER_PHABASE "546.2500000000"
*MEAS_COND_COUNTER_PHAWINDOW "878.7500000000"
*MEAS_COND_COUNTER_PHA_UNIT "mV"
*MEAS_COND_COUNTER_TAUDIFF "0.2000000000"
*MEAS_COND_COUNTER_TAUINT "171.6850000000"
*MEAS_COND_IRRADIATION_MODE "OFF"
*MEAS_COND_IRRADIATION_WIDTH ""
*MEAS_COND_OPT_ATTR "Medium resolution parallel beam/RS"
*MEAS_COND_OPT_NAME "@Medium resolution PB"
*MEAS_COND_UNSYMMETRIC_MODE "OFF"
*MEAS_COND_XG_CURRENT "200.0000000000"
*MEAS_COND_XG_VOLTAGE "45.0000000000"
*MEAS_COND_XG_WAVE_TYPE "Ka"
*MEAS_DATA_COUNT "501.0000000000"
*MEAS_SCAN_AXIS_X "Theta/2-Theta"
*MEAS_SCAN_AXIS_X_INTERNAL "TwoThetaTheta"
*MEAS_SCAN_END_TIME "01/16/15 15:04:57"
*MEAS_SCAN_MODE "CONTINUOUS"
*MEAS_SCAN_MONITOR "0"
*MEAS_SCAN_RESOLUTION_X "0.0002"
*MEAS_SCAN_SPEED "0.03"
*MEAS_SCAN_SPEED_UNIT "deg/min"
*MEAS_SCAN_START "0.0000"
*MEAS_SCAN_START_TIME "01/16/15 12:16:28"
*MEAS_SCAN_STEP "0.0100"
*MEAS_SCAN_STOP "5.0000"
*MEAS_SCAN_UNIT_X "deg"
*MEAS_SCAN_UNIT_Y "counts"
*RAS_HEADER_END
*RAS_INT_START
0.0000 646351.0000 16216.6000
0.0100 601379.0000 16216.6000
0.0200 477090.0000 16216.6000
0.0300 327067.0000 16216.6000
0.0400 189467.0000 16216.6000
0.0500 1167170.0000 1241.0100
0.0600 495549.0000 1241.0100
0.0700 193236.0000 1241.0100
0.0800 1079250.0000 85.3457
0.0900 531411.0000 85.3457
0.1000 310491.0000 85.3457
0.1100 211356.0000 85.3457
0.1200 154178.0000 85.3457
0.1300 117674.0000 85.3457
0.1400 92391.0000 85.3457
0.1500 73025.0000 85.3457
0.1600 3459240.0000 1.0000
0.1700 2925790.0000 1.0000
0.1800 2457520.0000 1.0000
0.1900 2048580.0000 1.0000
0.2000 1699570.0000 1.0000
0.2100 1401940.0000 1.0000
0.2200 1158800.0000 1.0000
0.2300 961334.0000 1.0000
0.2400 811250.0000 1.0000
0.2500 688001.0000 1.0000
0.2600 584326.0000 1.0000
0.2700 497702.0000 1.0000
0.2800 417834.0000 1.0000
0.2900 349338.0000 1.0000
0.3000 290199.0000 1.0000
0.3100 238255.0000 1.0000
0.3200 189219.0000 1.0000
0.3300 142004.0000 1.0000
0.3400 85632.0000 1.0000
0.3500 38348.0000 1.0000
0.3600 22972.0000 1.0000
0.3700 15029.0000 1.0000
0.3800 10328.0000 1.0000
0.3900 7956.0000 1.0000
0.4000 7116.0000 1.0000
0.4100 6557.0000 1.0000
0.4200 6182.0000 1.0000
0.4300 5746.0000 1.0000
0.4400 5456.0000 1.0000
0.4500 5261.0000 1.0000
0.4600 4739.0000 1.0000
0.4700 4611.0000 1.0000
0.4800 4296.0000 1.0000
0.4900 4087.0000 1.0000
0.5000 3880.0000 1.0000
0.5100 3691.0000 1.0000
0.5200 3527.0000 1.0000
0.5300 3349.0000 1.0000
0.5400 3255.0000 1.0000
0.5500 3139.0000 1.0000
0.5600 2949.0000 1.0000
0.5700 2747.0000 1.0000
0.5800 2718.0000 1.0000
0.5900 2604.0000 1.0000
0.6000 2597.0000 1.0000
0.6100 2462.0000 1.0000
0.6200 2301.0000 1.0000
0.6300 2166.0000 1.0000
0.6400 2181.0000 1.0000
0.6500 2169.0000 1.0000
0.6600 1983.0000 1.0000
0.6700 1982.0000 1.0000
0.6800 2038.0000 1.0000
0.6900 1931.0000 1.0000
0.7000 1925.0000 1.0000
0.7100 1808.0000 1.0000
0.7200 1850.0000 1.0000
0.7300 1747.0000 1.0000
0.7400 1788.0000 1.0000
0.7500 1696.0000 1.0000
0.7600 1838.0000 1.0000
0.7700 1712.0000 1.0000
0.7800 1677.0000 1.0000
0.7900 1638.0000 1.0000
0.8000 1686.0000 1.0000
0.8100 1630.0000 1.0000
0.8200 1609.0000 1.0000
0.8300 1669.0000 1.0000
0.8400 1655.0000 1.0000
0.8500 1672.0000 1.0000
0.8600 1728.0000 1.0000
0.8700 1679.0000 1.0000
0.8800 1685.0000 1.0000
0.8900 1704.0000 1.0000
0.9000 1745.0000 1.0000
0.9100 1756.0000 1.0000
0.9200 1783.0000 1.0000
0.9300 1821.0000 1.0000
0.9400 1833.0000 1.0000
0.9500 1852.0000 1.0000
0.9600 1889.0000 1.0000
0.9700 1944.0000 1.0000
0.9800 1962.0000 1.0000
0.9900 1961.0000 1.0000
1.0000 1898.0000 1.0000
1.0100 1959.0000 1.0000
1.0200 1953.0000 1.0000
1.0300 1970.0000 1.0000
1.0400 1938.0000 1.0000
1.0500 1972.0000 1.0000
1.0600 1847.0000 1.0000
1.0700 1799.0000 1.0000
1.0800 1860.0000 1.0000
1.0900 1643.0000 1.0000
1.1000 1516.0000 1.0000
1.1100 1472.0000 1.0000
1.1200 1411.0000 1.0000
1.1300 1290.0000 1.0000
1.1400 1173.0000 1.0000
1.1500 1193.0000 1.0000
1.1600 1058.0000 1.0000
1.1700 1015.0000 1.0000
1.1800 915.0000 1.0000
1.1900 841.0000 1.0000
1.2000 779.0000 1.0000
1.2100 699.0000 1.0000
1.2200 704.0000 1.0000
1.2300 625.0000 1.0000
1.2400 636.0000 1.0000
1.2500 559.0000 1.0000
1.2600 503.0000 1.0000
1.2700 537.0000 1.0000
1.2800 511.0000 1.0000
1.2900 441.0000 1.0000
1.3000 420.0000 1.0000
1.3100 459.0000 1.0000
1.3200 431.0000 1.0000
1.3300 416.0000 1.0000
1.3400 416.0000 1.0000
1.3500 376.0000 1.0000
1.3600 387.0000 1.0000
1.3700 360.0000 1.0000
1.3800 435.0000 1.0000
1.3900 381.0000 1.0000
1.4000 363.0000 1.0000
1.4100 366.0000 1.0000
1.4200 361.0000 1.0000
1.4300 343.0000 1.0000
1.4400 293.0000 1.0000
1.4500 321.0000 1.0000
1.4600 381.0000 1.0000
1.4700 326.0000 1.0000
1.4800 323.0000 1.0000
1.4900 351.0000 1.0000
1.5000 300.0000 1.0000
1.5100 352.0000 1.0000
1.5200 329.0000 1.0000
1.5300 304.0000 1.0000
1.5400 304.0000 1.0000
1.5500 332.0000 1.0000
1.5600 336.0000 1.0000
1.5700 308.0000 1.0000
1.5800 334.0000 1.0000
1.5900 318.0000 1.0000
1.6000 341.0000 1.0000
1.6100 337.0000 1.0000
1.6200 313.0000 1.0000
1.6300 332.0000 1.0000
1.6400 328.0000 1.0000
1.6500 336.0000 1.0000
1.6600 342.0000 1.0000
1.6700 372.0000 1.0000
1.6800 321.0000 1.0000
1.6900 388.0000 1.0000
1.7000 375.0000 1.0000
1.7100 391.0000 1.0000
1.7200 405.0000 1.0000
1.7300 385.0000 1.0000
1.7400 423.0000 1.0000
1.7500 435.0000 1.0000
1.7600 445.0000 1.0000
1.7700 480.0000 1.0000
1.7800 480.0000 1.0000
1.7900 465.0000 1.0000
1.8000 517.0000 1.0000
1.8100 534.0000 1.0000
1.8200 512.0000 1.0000
1.8300 506.0000 1.0000
1.8400 560.0000 1.0000
1.8500 606.0000 1.0000
1.8600 584.0000 1.0000
1.8700 634.0000 1.0000
1.8800 576.0000 1.0000
1.8900 624.0000 1.0000
1.9000 582.0000 1.0000
1.9100 637.0000 1.0000
1.9200 603.0000 1.0000
1.9300 594.0000 1.0000
1.9400 594.0000 1.0000
1.9500 592.0000 1.0000
1.9600 636.0000 1.0000
1.9700 633.0000 1.0000
1.9800 651.0000 1.0000
1.9900 549.0000 1.0000
2.0000 570.0000 1.0000
2.0100 574.0000 1.0000
2.0200 558.0000 1.0000
2.0300 496.0000 1.0000
2.0400 470.0000 1.0000
2.0500 441.0000 1.0000
2.0600 467.0000 1.0000
2.0700 437.0000 1.0000
2.0800 434.0000 1.0000
2.0900 413.0000 1.0000
2.1000 389.0000 1.0000
2.1100 417.0000 1.0000
2.1200 376.0000 1.0000
2.1300 341.0000 1.0000
2.1400 340.0000 1.0000
2.1500 300.0000 1.0000
2.1600 284.0000 1.0000
2.1700 282.0000 1.0000
2.1800 264.0000 1.0000
2.1900 261.0000 1.0000
2.2000 237.0000 1.0000
2.2100 248.0000 1.0000
2.2200 237.0000 1.0000
2.2300 217.0000 1.0000
2.2400 210.0000 1.0000
2.2500 197.0000 1.0000
2.2600 198.0000 1.0000
2.2700 191.0000 1.0000
2.2800 187.0000 1.0000
2.2900 180.0000 1.0000
2.3000 169.0000 1.0000
2.3100 191.0000 1.0000
2.3200 171.0000 1.0000
2.3300 177.0000 1.0000
2.3400 156.0000 1.0000
2.3500 171.0000 1.0000
2.3600 154.0000 1.0000
2.3700 149.0000 1.0000
2.3800 156.0000 1.0000
2.3900 149.0000 1.0000
2.4000 153.0000 1.0000
2.4100 159.0000 1.0000
2.4200 164.0000 1.0000
2.4300 126.0000 1.0000
2.4400 135.0000 1.0000
2.4500 133.0000 1.0000
2.4600 144.0000 1.0000
2.4700 153.0000 1.0000
2.4800 142.0000 1.0000
2.4900 132.0000 1.0000
2.5000 112.0000 1.0000
2.5100 134.0000 1.0000
2.5200 122.0000 1.0000
2.5300 113.0000 1.0000
2.5400 125.0000 1.0000
2.5500 114.0000 1.0000
2.5600 158.0000 1.0000
2.5700 119.0000 1.0000
2.5800 129.0000 1.0000
2.5900 106.0000 1.0000
2.6000 126.0000 1.0000
2.6100 110.0000 1.0000
2.6200 134.0000 1.0000
2.6300 135.0000 1.0000
2.6400 110.0000 1.0000
2.6500 108.0000 1.0000
2.6600 107.0000 1.0000
2.6700 117.0000 1.0000
2.6800 106.0000 1.0000
2.6900 139.0000 1.0000
2.7000 118.0000 1.0000
2.7100 112.0000 1.0000
2.7200 123.0000 1.0000
2.7300 141.0000 1.0000
2.7400 124.0000 1.0000
2.7500 110.0000 1.0000
2.7600 112.0000 1.0000
2.7700 119.0000 1.0000
2.7800 109.0000 1.0000
2.7900 112.0000 1.0000
2.8000 119.0000 1.0000
2.8100 112.0000 1.0000
2.8200 98.0000 1.0000
2.8300 114.0000 1.0000
2.8400 142.0000 1.0000
2.8500 124.0000 1.0000
2.8600 127.0000 1.0000
2.8700 101.0000 1.0000
2.8800 127.0000 1.0000
2.8900 108.0000 1.0000
2.9000 118.0000 1.0000
2.9100 116.0000 1.0000
2.9200 114.0000 1.0000
2.9300 117.0000 1.0000
2.9400 146.0000 1.0000
2.9500 104.0000 1.0000
2.9600 120.0000 1.0000
2.9700 130.0000 1.0000
2.9800 142.0000 1.0000
2.9900 120.0000 1.0000
3.0000 138.0000 1.0000
3.0100 117.0000 1.0000
3.0200 106.0000 1.0000
3.0300 132.0000 1.0000
3.0400 126.0000 1.0000
3.0500 114.0000 1.0000
3.0600 132.0000 1.0000
3.0700 130.0000 1.0000
3.0800 125.0000 1.0000
3.0900 99.0000 1.0000
3.1000 137.0000 1.0000
3.1100 139.0000 1.0000
3.1200 127.0000 1.0000
3.1300 110.0000 1.0000
3.1400 119.0000 1.0000
3.1500 126.0000 1.0000
3.1600 105.0000 1.0000
3.1700 117.0000 1.0000
3.1800 116.0000 1.0000
3.1900 115.0000 1.0000
3.2000 120.0000 1.0000
3.2100 99.0000 1.0000
3.2200 108.0000 1.0000
3.2300 127.0000 1.0000
3.2400 109.0000 1.0000
3.2500 113.0000 1.0000
3.2600 129.0000 1.0000
3.2700 99.0000 1.0000
3.2800 106.0000 1.0000
3.2900 96.0000 1.0000
3.3000 112.0000 1.0000
3.3100 106.0000 1.0000
3.3200 105.0000 1.0000
3.3300 102.0000 1.0000
3.3400 119.0000 1.0000
3.3500 99.0000 1.0000
3.3600 103.0000 1.0000
3.3700 117.0000 1.0000
3.3800 110.0000 1.0000
3.3900 93.0000 1.0000
3.4000 90.0000 1.0000
3.4100 100.0000 1.0000
3.4200 95.0000 1.0000
3.4300 100.0000 1.0000
3.4400 94.0000 1.0000
3.4500 96.0000 1.0000
3.4600 100.0000 1.0000
3.4700 103.0000 1.0000
3.4800 80.0000 1.0000
3.4900 97.0000 1.0000
3.5000 108.0000 1.0000
3.5100 105.0000 1.0000
3.5200 102.0000 1.0000
3.5300 105.0000 1.0000
3.5400 100.0000 1.0000
3.5500 91.0000 1.0000
3.5600 79.0000 1.0000
3.5700 107.0000 1.0000
3.5800 102.0000 1.0000
3.5900 98.0000 1.0000
3.6000 92.0000 1.0000
3.6100 99.0000 1.0000
3.6200 83.0000 1.0000
3.6300 91.0000 1.0000
3.6400 105.0000 1.0000
3.6500 75.0000 1.0000
3.6600 90.0000 1.0000
3.6700 105.0000 1.0000
3.6800 75.0000 1.0000
3.6900 90.0000 1.0000
3.7000 87.0000 1.0000
3.7100 91.0000 1.0000
3.7200 86.0000 1.0000
3.7300 75.0000 1.0000
3.7400 85.0000 1.0000
3.7500 84.0000 1.0000
3.7600 101.0000 1.0000
3.7700 67.0000 1.0000
3.7800 86.0000 1.0000
3.7900 82.0000 1.0000
3.8000 85.0000 1.0000
3.8100 89.0000 1.0000
3.8200 73.0000 1.0000
3.8300 88.0000 1.0000
3.8400 114.0000 1.0000
3.8500 94.0000 1.0000
3.8600 81.0000 1.0000
3.8700 80.0000 1.0000
3.8800 93.0000 1.0000
3.8900 99.0000 1.0000
3.9000 81.0000 1.0000
3.9100 87.0000 1.0000
3.9200 94.0000 1.0000
3.9300 74.0000 1.0000
3.9400 76.0000 1.0000
3.9500 96.0000 1.0000
3.9600 90.0000 1.0000
3.9700 91.0000 1.0000
3.9800 91.0000 1.0000
3.9900 79.0000 1.0000
4.0000 82.0000 1.0000
4.0100 87.0000 1.0000
4.0200 75.0000 1.0000
4.0300 96.0000 1.0000
4.0400 92.0000 1.0000
4.0500 61.0000 1.0000
4.0600 66.0000 1.0000
4.0700 82.0000 1.0000
4.0800 74.0000 1.0000
4.0900 57.0000 1.0000
4.1000 70.0000 1.0000
4.1100 79.0000 1.0000
4.1200 75.0000 1.0000
4.1300 69.0000 1.0000
4.1400 62.0000 1.0000
4.1500 72.0000 1.0000
4.1600 68.0000 1.0000
4.1700 70.0000 1.0000
4.1800 77.0000 1.0000
4.1900 84.0000 1.0000
4.2000 75.0000 1.0000
4.2100 87.0000 1.0000
4.2200 71.0000 1.0000
4.2300 86.0000 1.0000
4.2400 68.0000 1.0000
4.2500 72.0000 1.0000
4.2600 80.0000 1.0000
4.2700 79.0000 1.0000
4.2800 63.0000 1.0000
4.2900 65.0000 1.0000
4.3000 69.0000 1.0000
4.3100 71.0000 1.0000
4.3200 73.0000 1.0000
4.3300 71.0000 1.0000
4.3400 75.0000 1.0000
4.3500 57.0000 1.0000
4.3600 59.0000 1.0000
4.3700 71.0000 1.0000
4.3800 57.0000 1.0000
4.3900 69.0000 1.0000
4.4000 58.0000 1.0000
4.4100 64.0000 1.0000
4.4200 65.0000 1.0000
4.4300 66.0000 1.0000
4.4400 64.0000 1.0000
4.4500 70.0000 1.0000
4.4600 58.0000 1.0000
4.4700 63.0000 1.0000
4.4800 58.0000 1.0000
4.4900 75.0000 1.0000
4.5000 77.0000 1.0000
4.5100 65.0000 1.0000
4.5200 68.0000 1.0000
4.5300 70.0000 1.0000
4.5400 67.0000 1.0000
4.5500 57.0000 1.0000
4.5600 58.0000 1.0000
4.5700 58.0000 1.0000
4.5800 64.0000 1.0000
4.5900 80.0000 1.0000
4.6000 75.0000 1.0000
4.6100 51.0000 1.0000
4.6200 57.0000 1.0000
4.6300 59.0000 1.0000
4.6400 62.0000 1.0000
4.6500 55.0000 1.0000
4.6600 62.0000 1.0000
4.6700 47.0000 1.0000
4.6800 55.0000 1.0000
4.6900 72.0000 1.0000
4.7000 57.0000 1.0000
4.7100 75.0000 1.0000
4.7200 60.0000 1.0000
4.7300 62.0000 1.0000
4.7400 67.0000 1.0000
4.7500 56.0000 1.0000
4.7600 71.0000 1.0000
4.7700 72.0000 1.0000
4.7800 64.0000 1.0000
4.7900 56.0000 1.0000
4.8000 54.0000 1.0000
4.8100 55.0000 1.0000
4.8200 68.0000 1.0000
4.8300 66.0000 1.0000
4.8400 66.0000 1.0000
4.8500 67.0000 1.0000
4.8600 72.0000 1.0000
4.8700 67.0000 1.0000
4.8800 46.0000 1.0000
4.8900 59.0000 1.0000
4.9000 58.0000 1.0000
4.9100 61.0000 1.0000
4.9200 71.0000 1.0000
4.9300 57.0000 1.0000
4.9400 62.0000 1.0000
4.9500 57.0000 1.0000
4.9600 61.0000 1.0000
4.9700 51.0000 1.0000
4.9800 56.0000 1.0000
4.9900 68.0000 1.0000
5.0000 63.0000 1.0000
*RAS_INT_END
*RAS_DATA_END
